# Supplementary material for: Palladium-catalyzed asymmetric allenylic alkylation: construction of multiple chiral thiochromanone derivatives
Source: Chem Sci. 2023 Apr 25;14(20):5477–82. doi: 10.1039/d3sc01060k (PMC10208048; doi:10.1039/d3sc01060k)
Supplement: SC-014-D3SC01060K-s002 [file SC-014-D3SC01060K-s002.cif]

# Electronic Supplementary Material (ESI) for Chemical Science.
# This journal is © The Royal Society of Chemistry 2023

####################################################################### 
# 
# This file contains crystal structure data downloaded from the 
# Cambridge Structural Database (CSD) hosted by the Cambridge 
# Crystallographic Data Centre (CCDC).
# 
# Full information about CCDC data access policies and citation 
# guidelines are available at http://www.ccdc.cam.ac.uk/access/V1 
# 
# Audit and citation data items may have been added by the CCDC. 
# Please retain this information to preserve the provenance of 
# this file and to allow appropriate attribution of the data. 
# 
#######################################################################

data_mo_d8v22443_0m
_database_code_depnum_ccdc_archive 'CCDC 2214958'
loop_
_audit_author_name
_audit_author_address
Liu
;Dalian Institute of Chemical Physics, Chinese Academy of Sciences
China
;
_audit_update_record             
;
2022-10-24 deposited with the CCDC.	2023-04-25 downloaded from the CCDC.
;

_audit_creation_method           SHELXL-2013
_chemical_name_systematic        
; 
 ? 
;
_chemical_name_common            ?
_chemical_melting_point          ?
_chemical_formula_moiety         ?
_chemical_formula_sum            'C31 H23 N O5 S'
_chemical_formula_weight         521.56

loop_
_atom_type_symbol
_atom_type_description
_atom_type_scat_dispersion_real
_atom_type_scat_dispersion_imag
_atom_type_scat_source
C C 0.0033 0.0016 'International Tables Vol C Tables 4.2.6.8 and 6.1.1.4'
H H 0.0000 0.0000 'International Tables Vol C Tables 4.2.6.8 and 6.1.1.4'
N N 0.0061 0.0033 'International Tables Vol C Tables 4.2.6.8 and 6.1.1.4'
O O 0.0106 0.0060 'International Tables Vol C Tables 4.2.6.8 and 6.1.1.4'
S S 0.1246 0.1234 'International Tables Vol C Tables 4.2.6.8 and 6.1.1.4'

_space_group_crystal_system      orthorhombic
_space_group_IT_number           19
_space_group_name_H-M_alt        'P 21 21 21'
_space_group_name_Hall           'P 2ac 2ab'

_shelx_space_group_comment       
; 
The symmetry employed for this shelxl refinement is uniquely defined 
by the following loop, which should always be used as a source of 
symmetry information in preference to the above space-group names. 
They are only intended as comments. 
;

loop_
_space_group_symop_operation_xyz
'x, y, z'
'-x+1/2, -y, z+1/2'
'-x, y+1/2, -z+1/2'
'x+1/2, -y+1/2, -z'

_cell_length_a                   6.8379(3)
_cell_length_b                   16.3952(5)
_cell_length_c                   22.7541(8)
_cell_angle_alpha                90
_cell_angle_beta                 90
_cell_angle_gamma                90
_cell_volume                     2550.93(16)
_cell_formula_units_Z            4
_cell_measurement_temperature    213(2)
_cell_measurement_reflns_used    9892
_cell_measurement_theta_min      5.282
_cell_measurement_theta_max      54.862

_exptl_crystal_description       prismatic
_exptl_crystal_colour            colorless
_exptl_crystal_density_meas      ?
_exptl_crystal_density_method    ?
_exptl_crystal_density_diffrn    1.358
_exptl_crystal_F_000             1088
_exptl_transmission_factor_min   ?
_exptl_transmission_factor_max   ?
_exptl_crystal_size_max          0.200
_exptl_crystal_size_mid          0.150
_exptl_crystal_size_min          0.120
_exptl_absorpt_coefficient_mu    0.170
_shelx_estimated_absorpt_T_min   0.967
_shelx_estimated_absorpt_T_max   0.980
_exptl_absorpt_correction_type   multi-scan
_exptl_absorpt_correction_T_min  0.5174
_exptl_absorpt_correction_T_max  0.7456
_exptl_absorpt_process_details   sadabs

_exptl_special_details           
; 
 ? 
;

_diffrn_ambient_temperature      213(2)
_diffrn_radiation_wavelength     0.71073
_diffrn_radiation_type           MoK\a
_diffrn_source                   ?
_diffrn_measurement_device_type  'Bruker APEX-II CCD'
_diffrn_measurement_method       '\f and \w scans'
_diffrn_detector_area_resol_mean ?
_diffrn_reflns_number            22409
_diffrn_reflns_av_unetI/netI     0.0486
_diffrn_reflns_av_R_equivalents  0.0593
_diffrn_reflns_limit_h_min       -8
_diffrn_reflns_limit_h_max       8
_diffrn_reflns_limit_k_min       -20
_diffrn_reflns_limit_k_max       18
_diffrn_reflns_limit_l_min       -28
_diffrn_reflns_limit_l_max       28
_diffrn_reflns_theta_min         2.641
_diffrn_reflns_theta_max         25.997
_diffrn_reflns_theta_full        25.242
_diffrn_measured_fraction_theta_max 0.994
_diffrn_measured_fraction_theta_full 0.994
_diffrn_reflns_Laue_measured_fraction_max 0.994
_diffrn_reflns_Laue_measured_fraction_full 0.994
_diffrn_reflns_point_group_measured_fraction_max 0.996
_diffrn_reflns_point_group_measured_fraction_full 0.996
_reflns_number_total             5005
_reflns_number_gt                4598
_reflns_threshold_expression     'I > 2\s(I)'
_reflns_Friedel_coverage         0.746
_reflns_Friedel_fraction_max     0.999
_reflns_Friedel_fraction_full    0.998

_reflns_special_details          
; 
 Reflections were merged by SHELXL according to the crystal 
 class for the calculation of statistics and refinement. 
  
 _reflns_Friedel_fraction is defined as the number of unique 
 Friedel pairs measured divided by the number that would be 
 possible theoretically, ignoring centric projections and 
 systematic absences. 
;

_computing_data_collection       'Bruker APEX2'
_computing_cell_refinement       'Bruker SAINT'
_computing_data_reduction        'Bruker SAINT'
_computing_structure_solution    'SHELXS-97 (Sheldrick 2008)'
_computing_structure_refinement  'SHELXL-2013 (Sheldrick, 2013)'
_computing_molecular_graphics    'Bruker SHELXTL'
_computing_publication_material  'Bruker SHELXTL'

_refine_special_details          
; 
 ? 
;
_refine_ls_structure_factor_coef Fsqd
_refine_ls_matrix_type           full
_refine_ls_weighting_scheme      calc
_refine_ls_weighting_details     
'w=1/[\s^2^(Fo^2^)+(0.0398P)^2^+0.3430P] where P=(Fo^2^+2Fc^2^)/3'
_atom_sites_solution_primary     ?
_atom_sites_solution_secondary   ?
_atom_sites_solution_hydrogens   geom
_refine_ls_hydrogen_treatment    constr
_refine_ls_extinction_method     none
_refine_ls_extinction_coef       .
_refine_ls_abs_structure_details 
; 
 Flack x determined using 1828 quotients [(I+)-(I-)]/[(I+)+(I-)] 
 (Parsons and Flack (2004), Acta Cryst. A60, s61). 
;
_refine_ls_abs_structure_Flack   0.02(4)
_chemical_absolute_configuration ad
_refine_ls_number_reflns         5005
_refine_ls_number_parameters     344
_refine_ls_number_restraints     0
_refine_ls_R_factor_all          0.0415
_refine_ls_R_factor_gt           0.0366
_refine_ls_wR_factor_ref         0.0925
_refine_ls_wR_factor_gt          0.0887
_refine_ls_goodness_of_fit_ref   1.025
_refine_ls_restrained_S_all      1.025
_refine_ls_shift/su_max          0.001
_refine_ls_shift/su_mean         0.000

loop_
_atom_site_label
_atom_site_type_symbol
_atom_site_fract_x
_atom_site_fract_y
_atom_site_fract_z
_atom_site_U_iso_or_equiv
_atom_site_adp_type
_atom_site_occupancy
_atom_site_site_symmetry_order
_atom_site_calc_flag
_atom_site_refinement_flags_posn
_atom_site_refinement_flags_adp
_atom_site_refinement_flags_occupancy
_atom_site_disorder_assembly
_atom_site_disorder_group
S1 S 1.01760(10) 0.58791(4) 0.54396(4) 0.0489(2) Uani 1 1 d . . . . .
O2 O 0.4395(3) 0.55777(12) 0.62608(10) 0.0602(6) Uani 1 1 d . . . . .
O3 O 0.5805(6) 0.57321(13) 0.48031(10) 0.0991(11) Uani 1 1 d . . . . .
O4 O 0.6335(3) 0.44215(10) 0.46839(7) 0.0480(5) Uani 1 1 d . . . . .
O5 O 0.5809(5) 0.92917(13) 0.62798(13) 0.0966(10) Uani 1 1 d . . . . .
O6 O 0.3476(5) 0.84455(16) 0.64753(15) 0.0959(10) Uani 1 1 d . . . . .
N1 N 0.5101(6) 0.86038(15) 0.62921(13) 0.0708(8) Uani 1 1 d . . . . .
C1 C 0.8621(4) 0.66440(14) 0.56995(12) 0.0410(6) Uani 1 1 d . . . . .
C2 C 0.9292(5) 0.74487(16) 0.56570(15) 0.0588(8) Uani 1 1 d . . . . .
H2 H 1.0533 0.7553 0.5497 0.071 Uiso 1 1 calc R U . . .
C3 C 0.8156(6) 0.80872(17) 0.58472(15) 0.0629(9) Uani 1 1 d . . . . .
H3 H 0.8613 0.8626 0.5817 0.075 Uiso 1 1 calc R U . . .
C4 C 0.6345(5) 0.79287(16) 0.60815(12) 0.0518(8) Uani 1 1 d . . . . .
C5 C 0.5642(5) 0.71485(15) 0.61308(11) 0.0448(6) Uani 1 1 d . . . . .
H5 H 0.4399 0.7055 0.6294 0.054 Uiso 1 1 calc R U . . .
C6 C 0.6774(4) 0.64965(14) 0.59383(11) 0.0368(5) Uani 1 1 d . . . . .
C7 C 0.5867(4) 0.56754(14) 0.59760(11) 0.0362(6) Uani 1 1 d . . . . .
C8 C 0.6778(3) 0.49540(14) 0.56430(10) 0.0313(5) Uani 1 1 d . . . . .
C9 C 0.9030(3) 0.49686(13) 0.57450(11) 0.0318(5) Uani 1 1 d . . . . .
H9 H 0.9234 0.4990 0.6175 0.038 Uiso 1 1 calc R U . . .
C10 C 1.0143(3) 0.42284(13) 0.55216(11) 0.0350(5) Uani 1 1 d . . . . .
C11 C 1.0647(4) 0.36164(14) 0.59210(13) 0.0418(6) Uani 1 1 d . . . . .
H11 H 1.0312 0.3675 0.6319 0.050 Uiso 1 1 calc R U . . .
C12 C 1.1633(4) 0.29268(16) 0.57374(16) 0.0535(8) Uani 1 1 d . . . . .
H12 H 1.1963 0.2520 0.6011 0.064 Uiso 1 1 calc R U . . .
C13 C 1.2133(4) 0.28322(18) 0.51577(17) 0.0588(9) Uani 1 1 d . . . . .
H13 H 1.2786 0.2359 0.5032 0.071 Uiso 1 1 calc R U . . .
C14 C 1.1669(4) 0.34379(19) 0.47594(16) 0.0581(8) Uani 1 1 d . . . . .
H14 H 1.2023 0.3378 0.4363 0.070 Uiso 1 1 calc R U . . .
C15 C 1.0684(4) 0.41352(17) 0.49410(13) 0.0468(6) Uani 1 1 d . . . . .
H15 H 1.0384 0.4546 0.4667 0.056 Uiso 1 1 calc R U . . .
C16 C 0.5836(4) 0.41512(14) 0.58568(10) 0.0346(5) Uani 1 1 d . . . . .
H16A H 0.4423 0.4179 0.5788 0.041 Uiso 1 1 calc R U . . .
H16B H 0.6352 0.3700 0.5621 0.041 Uiso 1 1 calc R U . . .
C17 C 0.6185(4) 0.39658(15) 0.64976(11) 0.0411(6) Uani 1 1 d . . . . .
H17 H 0.6453 0.4404 0.6751 0.049 Uiso 1 1 calc R U . . .
C18 C 0.6139(4) 0.32404(16) 0.67185(11) 0.0428(6) Uani 1 1 d . . . . .
C19 C 0.6030(4) 0.24950(17) 0.69213(12) 0.0480(7) Uani 1 1 d . . . . .
H19 H 0.7176 0.2178 0.6916 0.058 Uiso 1 1 calc R U . . .
C20 C 0.4236(4) 0.21152(16) 0.71575(11) 0.0409(6) Uani 1 1 d . . . . .
C21 C 0.2719(4) 0.26054(16) 0.73883(13) 0.0456(6) Uani 1 1 d . . . . .
H21 H 0.2859 0.3176 0.7392 0.055 Uiso 1 1 calc R U . . .
C22 C 0.1050(4) 0.22604(16) 0.76059(12) 0.0470(6) Uani 1 1 d . . . . .
H22 H 0.0075 0.2596 0.7768 0.056 Uiso 1 1 calc R U . . .
C23 C 0.0768(4) 0.14075(15) 0.75906(11) 0.0393(6) Uani 1 1 d . . . . .
C24 C -0.0980(4) 0.10310(18) 0.77909(12) 0.0479(7) Uani 1 1 d . . . . .
H24 H -0.1975 0.1350 0.7959 0.057 Uiso 1 1 calc R U . . .
C25 C -0.1221(5) 0.02090(18) 0.77404(13) 0.0518(7) Uani 1 1 d . . . . .
H25 H -0.2385 -0.0034 0.7873 0.062 Uiso 1 1 calc R U . . .
C26 C 0.0241(5) -0.02772(17) 0.74933(13) 0.0507(7) Uani 1 1 d . . . . .
H26 H 0.0038 -0.0841 0.7450 0.061 Uiso 1 1 calc R U . . .
C27 C 0.1968(4) 0.00645(16) 0.73139(11) 0.0438(6) Uani 1 1 d . . . . .
H27 H 0.2958 -0.0270 0.7160 0.053 Uiso 1 1 calc R U . . .
C28 C 0.2277(4) 0.09090(16) 0.73577(10) 0.0359(5) Uani 1 1 d . . . . .
C29 C 0.4016(4) 0.12843(15) 0.71549(11) 0.0401(6) Uani 1 1 d . . . . .
H29 H 0.5043 0.0956 0.7015 0.048 Uiso 1 1 calc R U . . .
C30 C 0.6256(4) 0.50902(14) 0.50030(11) 0.0378(6) Uani 1 1 d . . . . .
C31 C 0.5911(6) 0.45145(19) 0.40666(12) 0.0642(9) Uani 1 1 d . . . . .
H31A H 0.6075 0.3994 0.3870 0.096 Uiso 1 1 calc R U . . .
H31B H 0.6799 0.4911 0.3897 0.096 Uiso 1 1 calc R U . . .
H31C H 0.4574 0.4701 0.4018 0.096 Uiso 1 1 calc R U . . .

loop_
_atom_site_aniso_label
_atom_site_aniso_U_11
_atom_site_aniso_U_22
_atom_site_aniso_U_33
_atom_site_aniso_U_23
_atom_site_aniso_U_13
_atom_site_aniso_U_12
S1 0.0390(4) 0.0317(3) 0.0759(5) 0.0063(3) 0.0212(3) -0.0021(3)
O2 0.0468(12) 0.0436(11) 0.0903(16) -0.0100(10) 0.0323(12) -0.0044(9)
O3 0.188(3) 0.0439(13) 0.0650(14) -0.0016(10) -0.0599(18) 0.0350(16)
O4 0.0718(13) 0.0391(9) 0.0331(9) -0.0012(7) -0.0006(9) 0.0049(9)
O5 0.141(3) 0.0333(12) 0.115(2) -0.0147(12) 0.035(2) 0.0065(14)
O6 0.099(2) 0.0578(15) 0.131(3) -0.0215(15) 0.042(2) 0.0199(15)
N1 0.109(3) 0.0350(14) 0.0684(18) -0.0066(11) 0.0188(19) 0.0145(15)
C1 0.0465(16) 0.0303(12) 0.0463(15) 0.0016(10) 0.0081(13) -0.0033(11)
C2 0.068(2) 0.0328(13) 0.075(2) 0.0036(13) 0.0250(17) -0.0094(13)
C3 0.093(3) 0.0283(14) 0.068(2) 0.0018(13) 0.0199(19) -0.0060(14)
C4 0.076(2) 0.0312(14) 0.0479(16) -0.0022(11) 0.0110(15) 0.0082(14)
C5 0.0555(17) 0.0368(13) 0.0421(14) -0.0034(11) 0.0087(13) 0.0049(12)
C6 0.0429(14) 0.0307(12) 0.0368(13) 0.0002(10) 0.0027(11) 0.0016(10)
C7 0.0318(13) 0.0351(13) 0.0418(14) -0.0008(10) 0.0058(11) 0.0006(10)
C8 0.0293(11) 0.0282(11) 0.0363(12) 0.0012(9) 0.0009(10) 0.0001(9)
C9 0.0279(11) 0.0283(11) 0.0393(13) 0.0026(9) 0.0031(10) -0.0027(10)
C10 0.0232(11) 0.0317(11) 0.0500(15) -0.0026(10) 0.0001(11) -0.0026(9)
C11 0.0309(12) 0.0318(12) 0.0627(17) 0.0026(11) -0.0073(12) -0.0014(10)
C12 0.0364(15) 0.0349(14) 0.089(2) -0.0015(14) -0.0134(15) 0.0011(11)
C13 0.0329(14) 0.0386(15) 0.105(3) -0.0227(16) -0.0042(16) 0.0032(12)
C14 0.0399(15) 0.0620(19) 0.072(2) -0.0252(16) 0.0125(15) -0.0042(14)
C15 0.0394(14) 0.0442(14) 0.0568(17) -0.0040(12) 0.0079(13) 0.0001(12)
C16 0.0321(12) 0.0324(11) 0.0393(13) 0.0006(10) -0.0011(10) -0.0057(10)
C17 0.0403(14) 0.0431(14) 0.0398(14) 0.0006(10) 0.0001(11) -0.0131(11)
C18 0.0366(15) 0.0534(16) 0.0385(14) 0.0068(11) -0.0021(12) -0.0086(12)
C19 0.0404(15) 0.0541(16) 0.0495(16) 0.0163(12) -0.0030(13) 0.0020(13)
C20 0.0404(14) 0.0443(14) 0.0380(14) 0.0114(11) -0.0043(12) -0.0001(11)
C21 0.0480(16) 0.0366(14) 0.0523(17) 0.0061(11) 0.0016(13) 0.0015(11)
C22 0.0436(15) 0.0459(15) 0.0514(16) 0.0023(12) 0.0081(13) 0.0088(12)
C23 0.0417(14) 0.0407(13) 0.0355(13) 0.0071(10) 0.0004(12) 0.0040(11)
C24 0.0406(15) 0.0572(17) 0.0459(16) 0.0098(12) 0.0078(13) 0.0053(13)
C25 0.0471(17) 0.0547(17) 0.0536(18) 0.0137(13) 0.0034(14) -0.0077(13)
C26 0.0604(19) 0.0428(14) 0.0490(16) 0.0086(12) -0.0014(15) -0.0061(13)
C27 0.0549(16) 0.0401(14) 0.0363(14) 0.0068(11) 0.0009(12) 0.0050(13)
C28 0.0386(13) 0.0408(13) 0.0282(12) 0.0081(10) 0.0002(10) 0.0048(11)
C29 0.0380(13) 0.0422(14) 0.0401(14) 0.0097(11) 0.0029(12) 0.0080(11)
C30 0.0386(14) 0.0316(12) 0.0432(14) 0.0010(10) -0.0053(11) 0.0042(11)
C31 0.100(3) 0.0583(18) 0.0339(15) -0.0007(13) -0.0045(17) -0.0041(19)

_geom_special_details            
; 
 All esds (except the esd in the dihedral angle between two l.s. planes) 
 are estimated using the full covariance matrix.  The cell esds are taken 
 into account individually in the estimation of esds in distances, angles 
 and torsion angles; correlations between esds in cell parameters are only 
 used when they are defined by crystal symmetry.  An approximate (isotropic) 
 treatment of cell esds is used for estimating esds involving l.s. planes. 
;

loop_
_geom_bond_atom_site_label_1
_geom_bond_atom_site_label_2
_geom_bond_distance
_geom_bond_site_symmetry_2
_geom_bond_publ_flag
S1 C1 1.747(3) . ?
S1 C9 1.824(2) . ?
O2 C7 1.208(3) . ?
O3 C30 1.187(3) . ?
O4 C30 1.316(3) . ?
O4 C31 1.442(3) . ?
O5 N1 1.228(4) . ?
O6 N1 1.215(4) . ?
N1 C4 1.476(4) . ?
C1 C6 1.396(4) . ?
C1 C2 1.400(3) . ?
C2 C3 1.373(4) . ?
C2 H2 0.9400 . ?
C3 C4 1.373(5) . ?
C3 H3 0.9400 . ?
C4 C5 1.371(4) . ?
C5 C6 1.391(3) . ?
C5 H5 0.9400 . ?
C6 C7 1.485(3) . ?
C7 C8 1.536(3) . ?
C8 C30 1.516(3) . ?
C8 C16 1.544(3) . ?
C8 C9 1.557(3) . ?
C9 C10 1.520(3) . ?
C9 H9 0.9900 . ?
C10 C15 1.380(4) . ?
C10 C11 1.397(3) . ?
C11 C12 1.381(4) . ?
C11 H11 0.9400 . ?
C12 C13 1.372(4) . ?
C12 H12 0.9400 . ?
C13 C14 1.381(5) . ?
C13 H13 0.9400 . ?
C14 C15 1.390(4) . ?
C14 H14 0.9400 . ?
C15 H15 0.9400 . ?
C16 C17 1.508(3) . ?
C16 H16A 0.9800 . ?
C16 H16B 0.9800 . ?
C17 C18 1.292(3) . ?
C17 H17 0.9400 . ?
C18 C19 1.308(4) . ?
C19 C20 1.477(4) . ?
C19 H19 0.9400 . ?
C20 C29 1.371(4) . ?
C20 C21 1.414(4) . ?
C21 C22 1.366(4) . ?
C21 H21 0.9400 . ?
C22 C23 1.412(4) . ?
C22 H22 0.9400 . ?
C23 C28 1.419(3) . ?
C23 C24 1.420(4) . ?
C24 C25 1.363(4) . ?
C24 H24 0.9400 . ?
C25 C26 1.396(4) . ?
C25 H25 0.9400 . ?
C26 C27 1.369(4) . ?
C26 H26 0.9400 . ?
C27 C28 1.404(4) . ?
C27 H27 0.9400 . ?
C28 C29 1.416(4) . ?
C29 H29 0.9400 . ?
C31 H31A 0.9700 . ?
C31 H31B 0.9700 . ?
C31 H31C 0.9700 . ?

loop_
_geom_angle_atom_site_label_1
_geom_angle_atom_site_label_2
_geom_angle_atom_site_label_3
_geom_angle
_geom_angle_site_symmetry_1
_geom_angle_site_symmetry_3
_geom_angle_publ_flag
C1 S1 C9 101.36(11) . . ?
C30 O4 C31 116.2(2) . . ?
O6 N1 O5 124.4(3) . . ?
O6 N1 C4 118.6(3) . . ?
O5 N1 C4 117.0(3) . . ?
C6 C1 C2 119.1(2) . . ?
C6 C1 S1 123.92(18) . . ?
C2 C1 S1 117.0(2) . . ?
C3 C2 C1 120.7(3) . . ?
C3 C2 H2 119.6 . . ?
C1 C2 H2 119.6 . . ?
C4 C3 C2 119.2(3) . . ?
C4 C3 H3 120.4 . . ?
C2 C3 H3 120.4 . . ?
C5 C4 C3 121.7(3) . . ?
C5 C4 N1 118.1(3) . . ?
C3 C4 N1 120.3(3) . . ?
C4 C5 C6 119.7(3) . . ?
C4 C5 H5 120.1 . . ?
C6 C5 H5 120.1 . . ?
C5 C6 C1 119.5(2) . . ?
C5 C6 C7 116.5(2) . . ?
C1 C6 C7 123.9(2) . . ?
O2 C7 C6 120.0(2) . . ?
O2 C7 C8 120.0(2) . . ?
C6 C7 C8 120.0(2) . . ?
C30 C8 C7 105.38(19) . . ?
C30 C8 C16 109.28(19) . . ?
C7 C8 C16 109.37(19) . . ?
C30 C8 C9 111.93(19) . . ?
C7 C8 C9 108.39(19) . . ?
C16 C8 C9 112.24(19) . . ?
C10 C9 C8 115.66(19) . . ?
C10 C9 S1 108.11(15) . . ?
C8 C9 S1 112.38(16) . . ?
C10 C9 H9 106.7 . . ?
C8 C9 H9 106.7 . . ?
S1 C9 H9 106.7 . . ?
C15 C10 C11 118.5(2) . . ?
C15 C10 C9 122.9(2) . . ?
C11 C10 C9 118.6(2) . . ?
C12 C11 C10 120.8(3) . . ?
C12 C11 H11 119.6 . . ?
C10 C11 H11 119.6 . . ?
C13 C12 C11 120.3(3) . . ?
C13 C12 H12 119.8 . . ?
C11 C12 H12 119.8 . . ?
C12 C13 C14 119.5(3) . . ?
C12 C13 H13 120.2 . . ?
C14 C13 H13 120.2 . . ?
C13 C14 C15 120.5(3) . . ?
C13 C14 H14 119.8 . . ?
C15 C14 H14 119.8 . . ?
C10 C15 C14 120.4(3) . . ?
C10 C15 H15 119.8 . . ?
C14 C15 H15 119.8 . . ?
C17 C16 C8 114.22(19) . . ?
C17 C16 H16A 108.7 . . ?
C8 C16 H16A 108.7 . . ?
C17 C16 H16B 108.7 . . ?
C8 C16 H16B 108.7 . . ?
H16A C16 H16B 107.6 . . ?
C18 C17 C16 123.9(2) . . ?
C18 C17 H17 118.0 . . ?
C16 C17 H17 118.0 . . ?
C17 C18 C19 177.1(3) . . ?
C18 C19 C20 124.7(3) . . ?
C18 C19 H19 117.6 . . ?
C20 C19 H19 117.6 . . ?
C29 C20 C21 119.1(2) . . ?
C29 C20 C19 120.6(3) . . ?
C21 C20 C19 120.3(2) . . ?
C22 C21 C20 120.8(2) . . ?
C22 C21 H21 119.6 . . ?
C20 C21 H21 119.6 . . ?
C21 C22 C23 121.0(3) . . ?
C21 C22 H22 119.5 . . ?
C23 C22 H22 119.5 . . ?
C22 C23 C28 118.7(2) . . ?
C22 C23 C24 122.5(3) . . ?
C28 C23 C24 118.8(2) . . ?
C25 C24 C23 120.3(3) . . ?
C25 C24 H24 119.8 . . ?
C23 C24 H24 119.8 . . ?
C24 C25 C26 120.8(3) . . ?
C24 C25 H25 119.6 . . ?
C26 C25 H25 119.6 . . ?
C27 C26 C25 120.2(3) . . ?
C27 C26 H26 119.9 . . ?
C25 C26 H26 119.9 . . ?
C26 C27 C28 120.8(3) . . ?
C26 C27 H27 119.6 . . ?
C28 C27 H27 119.6 . . ?
C27 C28 C29 122.1(2) . . ?
C27 C28 C23 119.0(2) . . ?
C29 C28 C23 118.8(2) . . ?
C20 C29 C28 121.5(2) . . ?
C20 C29 H29 119.2 . . ?
C28 C29 H29 119.2 . . ?
O3 C30 O4 122.5(2) . . ?
O3 C30 C8 124.0(2) . . ?
O4 C30 C8 113.44(19) . . ?
O4 C31 H31A 109.5 . . ?
O4 C31 H31B 109.5 . . ?
H31A C31 H31B 109.5 . . ?
O4 C31 H31C 109.5 . . ?
H31A C31 H31C 109.5 . . ?
H31B C31 H31C 109.5 . . ?

loop_
_geom_torsion_atom_site_label_1
_geom_torsion_atom_site_label_2
_geom_torsion_atom_site_label_3
_geom_torsion_atom_site_label_4
_geom_torsion
_geom_torsion_site_symmetry_1
_geom_torsion_site_symmetry_2
_geom_torsion_site_symmetry_3
_geom_torsion_site_symmetry_4
_geom_torsion_publ_flag
C9 S1 C1 C6 -14.2(3) . . . . ?
C9 S1 C1 C2 166.4(2) . . . . ?
C6 C1 C2 C3 0.0(5) . . . . ?
S1 C1 C2 C3 179.5(3) . . . . ?
C1 C2 C3 C4 0.1(5) . . . . ?
C2 C3 C4 C5 0.0(5) . . . . ?
C2 C3 C4 N1 179.7(3) . . . . ?
O6 N1 C4 C5 -3.2(5) . . . . ?
O5 N1 C4 C5 175.3(3) . . . . ?
O6 N1 C4 C3 177.1(4) . . . . ?
O5 N1 C4 C3 -4.3(5) . . . . ?
C3 C4 C5 C6 -0.2(5) . . . . ?
N1 C4 C5 C6 -179.9(3) . . . . ?
C4 C5 C6 C1 0.3(4) . . . . ?
C4 C5 C6 C7 -176.7(3) . . . . ?
C2 C1 C6 C5 -0.2(4) . . . . ?
S1 C1 C6 C5 -179.7(2) . . . . ?
C2 C1 C6 C7 176.6(3) . . . . ?
S1 C1 C6 C7 -2.9(4) . . . . ?
C5 C6 C7 O2 -13.5(4) . . . . ?
C1 C6 C7 O2 169.6(3) . . . . ?
C5 C6 C7 C8 165.3(2) . . . . ?
C1 C6 C7 C8 -11.6(4) . . . . ?
O2 C7 C8 C30 104.3(3) . . . . ?
C6 C7 C8 C30 -74.5(3) . . . . ?
O2 C7 C8 C16 -13.1(3) . . . . ?
C6 C7 C8 C16 168.2(2) . . . . ?
O2 C7 C8 C9 -135.7(3) . . . . ?
C6 C7 C8 C9 45.5(3) . . . . ?
C30 C8 C9 C10 -72.8(3) . . . . ?
C7 C8 C9 C10 171.44(19) . . . . ?
C16 C8 C9 C10 50.5(3) . . . . ?
C30 C8 C9 S1 52.0(2) . . . . ?
C7 C8 C9 S1 -63.8(2) . . . . ?
C16 C8 C9 S1 175.34(15) . . . . ?
C1 S1 C9 C10 176.12(17) . . . . ?
C1 S1 C9 C8 47.3(2) . . . . ?
C8 C9 C10 C15 81.3(3) . . . . ?
S1 C9 C10 C15 -45.7(3) . . . . ?
C8 C9 C10 C11 -98.9(3) . . . . ?
S1 C9 C10 C11 134.13(19) . . . . ?
C15 C10 C11 C12 -1.2(4) . . . . ?
C9 C10 C11 C12 179.0(2) . . . . ?
C10 C11 C12 C13 0.0(4) . . . . ?
C11 C12 C13 C14 1.0(4) . . . . ?
C12 C13 C14 C15 -0.7(4) . . . . ?
C11 C10 C15 C14 1.4(4) . . . . ?
C9 C10 C15 C14 -178.8(2) . . . . ?
C13 C14 C15 C10 -0.5(4) . . . . ?
C30 C8 C16 C17 -177.7(2) . . . . ?
C7 C8 C16 C17 -62.8(3) . . . . ?
C9 C8 C16 C17 57.5(3) . . . . ?
C8 C16 C17 C18 -155.6(3) . . . . ?
C18 C19 C20 C29 155.4(3) . . . . ?
C18 C19 C20 C21 -24.4(4) . . . . ?
C29 C20 C21 C22 -0.1(4) . . . . ?
C19 C20 C21 C22 179.8(3) . . . . ?
C20 C21 C22 C23 -1.9(4) . . . . ?
C21 C22 C23 C28 1.6(4) . . . . ?
C21 C22 C23 C24 -177.4(3) . . . . ?
C22 C23 C24 C25 176.8(3) . . . . ?
C28 C23 C24 C25 -2.2(4) . . . . ?
C23 C24 C25 C26 0.2(4) . . . . ?
C24 C25 C26 C27 2.0(5) . . . . ?
C25 C26 C27 C28 -2.0(4) . . . . ?
C26 C27 C28 C29 -177.5(2) . . . . ?
C26 C27 C28 C23 -0.1(4) . . . . ?
C22 C23 C28 C27 -176.8(2) . . . . ?
C24 C23 C28 C27 2.2(4) . . . . ?
C22 C23 C28 C29 0.6(4) . . . . ?
C24 C23 C28 C29 179.7(2) . . . . ?
C21 C20 C29 C28 2.4(4) . . . . ?
C19 C20 C29 C28 -177.5(2) . . . . ?
C27 C28 C29 C20 174.8(2) . . . . ?
C23 C28 C29 C20 -2.6(4) . . . . ?
C31 O4 C30 O3 2.3(4) . . . . ?
C31 O4 C30 C8 -178.2(3) . . . . ?
C7 C8 C30 O3 20.8(4) . . . . ?
C16 C8 C30 O3 138.2(3) . . . . ?
C9 C8 C30 O3 -96.8(4) . . . . ?
C7 C8 C30 O4 -158.7(2) . . . . ?
C16 C8 C30 O4 -41.3(3) . . . . ?
C9 C8 C30 O4 83.7(3) . . . . ?

loop_
_geom_hbond_atom_site_label_D
_geom_hbond_atom_site_label_H
_geom_hbond_atom_site_label_A
_geom_hbond_distance_DH
_geom_hbond_distance_HA
_geom_hbond_distance_DA
_geom_hbond_angle_DHA
_geom_hbond_site_symmetry_A
C3 H3 O3 0.94 2.31 3.036(4) 133.4 4_566
C3 H3 O3 0.94 2.31 3.036(4) 133.4 4_566

_refine_diff_density_max         0.187
_refine_diff_density_min         -0.168
_refine_diff_density_rms         0.032

_shelxl_version_number           2013-4

_shelx_res_file                  
; 
TITL mo_d8v22443_0m_a.res in P2(1)2(1)2(1) 
CELL 0.71073 6.8379 16.3952 22.7541 90 90 90 
ZERR 4 0.0003 0.0005 0.0008 0 0 0 
LATT -1 
SYMM 0.5-X,-Y,0.5+Z 
SYMM -X,0.5+Y,0.5-Z 
SYMM 0.5+X,0.5-Y,-Z 
SFAC C  H  N  O  S 
UNIT 124 92 4 20 4 
OMIT 0 1 1 
OMIT  -3.00  52.00 
L.S. 8 
ACTA 
BOND $H 
FMAP 2 
PLAN 20 
LIST 4 
HTAB C3 O3_$1 
conf 
htab 
mpla c20 > c29 
mpla c1 > c6 
mpla c10 > c15 
wpdb -1 
size 0.20 0.15 0.12 
EQIV $1 x+1/2, -y+3/2, -z+1 
HTAB C3 O3_$1 
TEMP -60 
WGHT    0.039800    0.343000 
FVAR       0.92981 
S1    5    1.017604    0.587912    0.543960    11.00000    0.03897    0.03172 = 
         0.07590    0.00631    0.02122   -0.00209 
O2    4    0.439473    0.557774    0.626081    11.00000    0.04679    0.04361 = 
         0.09030   -0.01003    0.03235   -0.00442 
O3    4    0.580547    0.573211    0.480310    11.00000    0.18845    0.04386 = 
         0.06496   -0.00159   -0.05988    0.03497 
O4    4    0.633506    0.442149    0.468393    11.00000    0.07175    0.03905 = 
         0.03306   -0.00122   -0.00064    0.00490 
O5    4    0.580917    0.929167    0.627983    11.00000    0.14128    0.03333 = 
         0.11533   -0.01469    0.03490    0.00652 
O6    4    0.347623    0.844554    0.647533    11.00000    0.09927    0.05783 = 
         0.13051   -0.02146    0.04187    0.01993 
N1    3    0.510072    0.860376    0.629207    11.00000    0.10892    0.03499 = 
         0.06835   -0.00659    0.01882    0.01450 
C1    1    0.862078    0.664402    0.569951    11.00000    0.04648    0.03027 = 
         0.04625    0.00156    0.00810   -0.00326 
C2    1    0.929177    0.744872    0.565703    11.00000    0.06831    0.03277 = 
         0.07524    0.00363    0.02498   -0.00940 
AFIX  43 
H2    2    1.053349    0.755310    0.549653    11.00000   -1.20000 
AFIX   0 
C3    1    0.815621    0.808720    0.584721    11.00000    0.09268    0.02830 = 
         0.06776    0.00182    0.01989   -0.00599 
AFIX  43 
H3    2    0.861333    0.862632    0.581733    11.00000   -1.20000 
AFIX   0 
C4    1    0.634535    0.792870    0.608149    11.00000    0.07631    0.03118 = 
         0.04793   -0.00220    0.01098    0.00823 
C5    1    0.564168    0.714849    0.613078    11.00000    0.05553    0.03685 = 
         0.04211   -0.00339    0.00869    0.00490 
AFIX  43 
H5    2    0.439898    0.705474    0.629399    11.00000   -1.20000 
AFIX   0 
C6    1    0.677407    0.649654    0.593834    11.00000    0.04286    0.03075 = 
         0.03675    0.00016    0.00272    0.00160 
C7    1    0.586699    0.567538    0.597604    11.00000    0.03178    0.03506 = 
         0.04177   -0.00079    0.00582    0.00061 
C8    1    0.677783    0.495404    0.564301    11.00000    0.02931    0.02815 = 
         0.03632    0.00123    0.00095    0.00008 
C9    1    0.902974    0.496863    0.574503    11.00000    0.02786    0.02825 = 
         0.03928    0.00258    0.00309   -0.00271 
AFIX  13 
H9    2    0.923444    0.498963    0.617548    11.00000   -1.20000 
AFIX   0 
C10   1    1.014317    0.422841    0.552163    11.00000    0.02317    0.03166 = 
         0.05004   -0.00264    0.00008   -0.00256 
C11   1    1.064724    0.361640    0.592103    11.00000    0.03087    0.03175 = 
         0.06268    0.00260   -0.00732   -0.00144 
AFIX  43 
H11   2    1.031157    0.367468    0.631943    11.00000   -1.20000 
AFIX   0 
C12   1    1.163285    0.292680    0.573744    11.00000    0.03638    0.03488 = 
         0.08918   -0.00146   -0.01342    0.00108 
AFIX  43 
H12   2    1.196293    0.252014    0.601124    11.00000   -1.20000 
AFIX   0 
C13   1    1.213268    0.283217    0.515765    11.00000    0.03294    0.03864 = 
         0.10472   -0.02275   -0.00421    0.00317 
AFIX  43 
H13   2    1.278569    0.235861    0.503226    11.00000   -1.20000 
AFIX   0 
C14   1    1.166934    0.343791    0.475941    11.00000    0.03995    0.06202 = 
         0.07220   -0.02517    0.01253   -0.00418 
AFIX  43 
H14   2    1.202321    0.337813    0.436255    11.00000   -1.20000 
AFIX   0 
C15   1    1.068381    0.413518    0.494104    11.00000    0.03937    0.04417 = 
         0.05683   -0.00397    0.00788    0.00005 
AFIX  43 
H15   2    1.038380    0.454553    0.466698    11.00000   -1.20000 
AFIX   0 
C16   1    0.583595    0.415122    0.585684    11.00000    0.03205    0.03236 = 
         0.03929    0.00055   -0.00114   -0.00573 
AFIX  23 
H16A  2    0.442290    0.417936    0.578781    11.00000   -1.20000 
H16B  2    0.635203    0.369998    0.562078    11.00000   -1.20000 
AFIX   0 
C17   1    0.618544    0.396585    0.649758    11.00000    0.04028    0.04307 = 
         0.03983    0.00059    0.00006   -0.01314 
AFIX  43 
H17   2    0.645306    0.440440    0.675124    11.00000   -1.20000 
AFIX   0 
C18   1    0.613888    0.324041    0.671847    11.00000    0.03660    0.05343 = 
         0.03850    0.00677   -0.00214   -0.00856 
C19   1    0.602959    0.249501    0.692131    11.00000    0.04035    0.05409 = 
         0.04946    0.01628   -0.00301    0.00204 
AFIX  43 
H19   2    0.717558    0.217842    0.691630    11.00000   -1.20000 
AFIX   0 
C20   1    0.423638    0.211520    0.715750    11.00000    0.04035    0.04426 = 
         0.03796    0.01142   -0.00425   -0.00007 
C21   1    0.271857    0.260535    0.738826    11.00000    0.04798    0.03659 = 
         0.05231    0.00607    0.00160    0.00153 
AFIX  43 
H21   2    0.285900    0.317567    0.739200    11.00000   -1.20000 
AFIX   0 
C22   1    0.105033    0.226041    0.760587    11.00000    0.04363    0.04586 = 
         0.05139    0.00232    0.00806    0.00876 
AFIX  43 
H22   2    0.007534    0.259594    0.776823    11.00000   -1.20000 
AFIX   0 
C23   1    0.076837    0.140748    0.759059    11.00000    0.04173    0.04069 = 
         0.03553    0.00714    0.00037    0.00399 
C24   1   -0.097961    0.103103    0.779088    11.00000    0.04058    0.05721 = 
         0.04594    0.00981    0.00778    0.00532 
AFIX  43 
H24   2   -0.197467    0.135042    0.795905    11.00000   -1.20000 
AFIX   0 
C25   1   -0.122081    0.020895    0.774035    11.00000    0.04709    0.05470 = 
         0.05361    0.01374    0.00336   -0.00766 
AFIX  43 
H25   2   -0.238484   -0.003378    0.787343    11.00000   -1.20000 
AFIX   0 
C26   1    0.024062   -0.027716    0.749325    11.00000    0.06038    0.04284 = 
         0.04897    0.00863   -0.00136   -0.00609 
AFIX  43 
H26   2    0.003802   -0.084103    0.744989    11.00000   -1.20000 
AFIX   0 
C27   1    0.196763    0.006445    0.731389    11.00000    0.05491    0.04014 = 
         0.03633    0.00679    0.00089    0.00498 
AFIX  43 
H27   2    0.295833   -0.027041    0.715959    11.00000   -1.20000 
AFIX   0 
C28   1    0.227663    0.090898    0.735765    11.00000    0.03864    0.04077 = 
         0.02821    0.00813    0.00022    0.00475 
C29   1    0.401615    0.128433    0.715487    11.00000    0.03802    0.04220 = 
         0.04015    0.00971    0.00294    0.00801 
AFIX  43 
H29   2    0.504301    0.095603    0.701530    11.00000   -1.20000 
AFIX   0 
C30   1    0.625644    0.509018    0.500301    11.00000    0.03861    0.03157 = 
         0.04322    0.00102   -0.00531    0.00420 
C31   1    0.591112    0.451450    0.406655    11.00000    0.10043    0.05830 = 
         0.03386   -0.00073   -0.00455   -0.00410 
AFIX 137 
H31A  2    0.607544    0.399417    0.386976    11.00000   -1.50000 
H31B  2    0.679860    0.491127    0.389664    11.00000   -1.50000 
H31C  2    0.457426    0.470061    0.401810    11.00000   -1.50000 
AFIX   0 
HKLF 4 
  
REM  mo_d8v22443_0m_a.res in P2(1)2(1)2(1) 
REM R1 =  0.0366 for    4598 Fo > 4sig(Fo)  and  0.0415 for all    5005 data 
REM    344 parameters refined using      0 restraints 
  
END 
  
WGHT      0.0394      0.3472 
  
REM Instructions for potential hydrogen bonds 
HTAB C3 O3_$1 
  
REM Highest difference peak  0.187,  deepest hole -0.168,  1-sigma level  0.032 
Q1    1   0.5165  0.5462  0.4961  11.00000  0.05    0.19 
Q2    1   0.6917  0.5576  0.4776  11.00000  0.05    0.17 
Q3    1   0.6235  0.4607  0.5737  11.00000  0.05    0.16 
Q4    1   0.8038  0.4974  0.5587  11.00000  0.05    0.15 
Q5    1   0.9344  0.5360  0.5546  11.00000  0.05    0.14 
Q6    1   0.5011  0.4088  0.3948  11.00000  0.05    0.14 
Q7    1   0.6733  0.5003  0.5331  11.00000  0.05    0.14 
Q8    1   0.6407  0.5268  0.5746  11.00000  0.05    0.13 
Q9    1   0.6419  0.9034  0.6609  11.00000  0.05    0.13 
Q10   1   0.4962  0.0880  0.6826  11.00000  0.05    0.12 
Q11   1   0.7416  0.4824  0.4789  11.00000  0.05    0.12 
Q12   1   0.7742  0.6509  0.5917  11.00000  0.05    0.12 
Q13   1   1.0182  0.7623  0.5206  11.00000  0.05    0.12 
Q14   1   0.7582  0.6459  0.5776  11.00000  0.05    0.12 
Q15   1   0.9404  0.6323  0.5655  11.00000  0.05    0.12 
Q16   1   0.7260  0.9237  0.6435  11.00000  0.05    0.12 
Q17   1   0.9857  0.4624  0.5672  11.00000  0.05    0.11 
Q18   1   0.6311  0.6185  0.5895  11.00000  0.05    0.11 
Q19   1   0.4678  0.5692  0.5865  11.00000  0.05    0.11 
Q20   1   0.7033  0.9228  0.6073  11.00000  0.05    0.11 
;
_shelx_res_checksum              50929

_shelx_hkl_file                  
; 
   1   0   0    2.00    0.90 
   1   0   0    0.60    0.50 
  -1   0   0    0.90    1.00 
  -3   0   0    3.40    2.20 
   3   0   0   -1.00    1.70 
   3   0   0   -0.20    0.90 
  -3   0   0   -1.90    1.20 
   4   0   0 3324.57  248.88 
  -4   0   0 3307.87  249.28 
  -4   0   0 2672.73  250.67 
   4   0   0 3368.96  249.08 
   5   0   0    2.50    2.50 
  -5   0   0    2.90    4.30 
  -5   0   0   -0.20    2.30 
   6   0   0  174.48   20.50 
  -6   0   0  184.08   22.30 
  -6   0   0  197.88   21.50 
  -7   0   0    0.50    3.30 
  -7   0   0    4.70    5.90 
  -8   0   0  -11.00    4.10 
   2  -1   0 7243.28  579.14 
   2  -1   0 7897.51  579.24 
  -2  -1   0 7158.08  578.84 
   2   1   0 7858.11  579.04 
  -2   1   0 7348.06  579.14 
  -3   1   0  395.66   32.50 
   3  -1   0  392.66   32.20 
  -3  -1   0  334.97   32.00 
  -3  -1   0  382.66   32.20 
   3   1   0  373.86   31.90 
   3   1   0  361.76   31.80 
  -3   1   0  323.67   32.00 
   3  -1   0  410.46   32.60 
   4  -1   0  206.88   19.90 
  -4   1   0  210.78   20.30 
  -4  -1   0  162.08   19.60 
   4  -1   0  205.38   20.00 
   4   1   0  215.48   20.10 
   4   1   0  192.68   19.50 
  -4  -1   0  212.68   20.10 
  -5   1   0  696.23   65.19 
   5   1   0  763.52   65.09 
  -5   1   0  798.02   65.69 
  -5  -1   0  746.43   65.69 
  -5  -1   0  816.82   65.69 
   5  -1   0  785.52   65.39 
  -6   1   0   88.49   14.50 
  -6  -1   0   59.39   12.90 
  -6  -1   0   86.69   11.90 
   6  -1   0   66.69   11.00 
  -6   1   0   51.29   11.80 
  -7   1   0  359.56   37.50 
  -7   1   0  387.96   39.10 
  -7  -1   0  379.16   38.40 
   7  -1   0  372.76   37.20 
  -8   1   0   23.40    8.00 
  -8  -1   0    4.50    7.00 
   1   2   0 2742.63  213.68 
   1  -2   0 2853.61  214.08 
  -1  -2   0 2904.51  213.88 
  -1   2   0 2594.24  214.18 
   1  -2   0 2610.44  214.18 
  -1   2   0 2892.31  214.08 
  -2   2   0 5395.96  407.36 
   2  -2   0 5437.56  407.26 
   2  -2   0 5019.10  407.36 
   2   2   0 5094.19  406.66 
  -2  -2   0 5705.83  407.26 
  -2  -2   0 4938.21  406.66 
  -2   2   0 5250.77  407.26 
   3  -2   0   60.99    7.80 
  -3  -2   0   56.29    7.40 
  -3  -2   0   53.19    7.70 
   3  -2   0   62.19    7.80 
  -3   2   0   70.19    8.10 
  -3   2   0   62.09    8.10 
   3   2   0   56.19    7.30 
  -4  -2   0   41.80    7.00 
  -4  -2   0   38.30    7.80 
  -4   2   0   45.60    8.70 
  -4   2   0   38.40    8.50 
   4  -2   0   49.70    8.70 
   4  -2   0   51.69    7.80 
   4   2   0   49.90    8.30 
  -5   2   0   33.30    7.60 
   5  -2   0   22.50    5.70 
  -5  -2   0   32.70    7.60 
  -5  -2   0   30.20    6.80 
  -5   2   0   24.30    7.30 
  -6  -2   0   33.30    9.00 
  -6  -2   0   49.00   10.00 
  -6   2   0   57.09   10.90 
  -6   2   0   26.90    8.50 
   6  -2   0   30.20    7.80 
  -7   2   0  228.68   24.70 
  -7   2   0  217.48   25.20 
   7  -2   0  196.98   23.20 
  -7  -2   0  232.08   25.60 
  -7  -2   0  159.28   22.60 
  -8  -2   0   11.10    7.10 
  -8   2   0   11.20    6.80 
   8  -2   0    8.40    5.20 
   0   3   0    0.60    0.70 
   0  -3   0    0.10    0.60 
  -1   3   0 2165.18  169.58 
   1   3   0 2146.19  168.68 
  -1  -3   0 2352.86  168.88 
  -1   3   0 2005.10  169.88 
   1  -3   0 2139.79  169.68 
   1  -3   0 2275.77  169.18 
   2   3   0   62.49    6.50 
  -2   3   0   53.69    6.80 
   2  -3   0   54.99    7.00 
   2  -3   0   57.89    6.70 
  -2  -3   0   65.79    6.90 
  -2   3   0   52.69    6.80 
  -3  -3   0  780.92   64.69 
  -3  -3   0  739.43   64.79 
   3  -3   0  844.12   65.29 
   3  -3   0  788.52   65.49 
  -3   3   0  880.51   65.69 
  -3   3   0  753.32   67.29 
   3   3   0  795.92   64.49 
  -4  -3   0    3.10    2.50 
  -4  -3   0    1.10    1.70 
   4  -3   0    1.00    2.50 
  -4   3   0    4.60    3.50 
   4  -3   0   -2.60    1.70 
   4   3   0    1.50    2.60 
  -4   3   0   -1.20    1.90 
   5  -3   0   14.20    5.20 
  -5  -3   0    9.60    5.30 
  -5   3   0   10.60    4.90 
  -5  -3   0   17.10    5.20 
  -5   3   0    7.40    4.30 
  -6   3   0   -1.30    4.10 
  -6  -3   0   11.00    4.60 
  -6   3   0   19.00    6.40 
  -6  -3   0   24.80    7.90 
   6  -3   0   12.80    5.10 
  -7   3   0  130.09   17.40 
  -7  -3   0   86.99   17.20 
  -7  -3   0   94.69   15.40 
   7  -3   0  116.39   16.30 
  -7   3   0  105.59   16.40 
   8  -3   0    4.50    6.60 
  -8   3   0   17.40    7.20 
  -8  -3   0   12.40    6.70 
   0   4   0   49.99    5.60 
   0  -4   0   50.69    4.10 
   0  -4   0   48.20    5.50 
  -1   4   0  435.86   39.50 
  -1   4   0  503.35   39.70 
   1  -4   0  487.55   39.70 
   1  -4   0  510.95   39.00 
   1   4   0  475.45   38.30 
  -1  -4   0  507.45   38.40 
   2   4   0 3054.59  245.28 
  -2  -4   0 3406.46  245.78 
  -2   4   0 2966.90  246.68 
  -2   4   0 3151.88  246.08 
   2  -4   0 3134.39  246.58 
   2  -4   0 3270.47  246.08 
  -3  -4   0  734.13   58.69 
  -3   4   0  779.32   59.39 
   3  -4   0  737.83   59.09 
  -3   4   0  744.63   59.39 
   3  -4   0  690.73   59.29 
  -3  -4   0  635.14   58.19 
   3   4   0  694.93   57.99 
   4  -4   0  151.28   17.40 
  -4  -4   0  133.79   16.40 
  -4  -4   0  160.28   16.80 
  -4   4   0  184.08   17.90 
  -4   4   0  188.18   18.10 
   4   4   0  155.58   16.40 
   4  -4   0  171.88   17.30 
  -5  -4   0  345.77   30.60 
  -5   4   0  337.07   31.00 
   5  -4   0  307.57   30.70 
  -5  -4   0  309.67   30.50 
  -5   4   0  277.27   30.00 
   6  -4   0   38.20    8.80 
  -6  -4   0   49.99   10.20 
  -6   4   0   47.30    8.90 
  -6  -4   0   39.60    9.40 
  -6   4   0   43.90   10.40 
  -7   4   0   -6.90    5.10 
   7  -4   0   -1.30    3.90 
  -7  -4   0    7.10    4.90 
  -7  -4   0   -2.80    4.00 
  -7   4   0    8.90    5.00 
  -8   4   0    2.80    4.30 
  -8  -4   0    1.20    5.10 
   8  -4   0   -5.10    7.50 
   0  -5   0    0.50    0.80 
   0   5   0    0.00    1.10 
  -1   5   0   55.19    5.90 
  -1  -5   0   62.49    5.30 
  -1   5   0   49.10    6.40 
   1  -5   0   59.49    5.90 
   1   5   0   60.99    5.20 
   1  -5   0   59.99    6.80 
  -1  -5   0   49.50    6.40 
   2   5   0  269.07   24.80 
   2  -5   0  270.97   26.30 
  -2   5   0  310.47   26.40 
  -2  -5   0  343.17   25.50 
  -2   5   0  292.17   25.70 
   2  -5   0  316.27   26.00 
   3  -5   0 2955.00  232.28 
   3   5   0 2803.12  230.38 
   3  -5   0 3008.70  231.68 
  -3   5   0 2954.80  231.98 
  -3   5   0 3078.69  231.88 
  -4   5   0   17.10    4.90 
  -4   5   0   14.40    5.60 
   4   5   0   15.80    4.50 
   4  -5   0   12.70    4.40 
   4  -5   0   20.20    6.10 
  -4  -5   0   12.10    4.70 
  -4  -5   0   10.80    4.10 
   5  -5   0  446.06   37.20 
  -5  -5   0  373.56   35.50 
  -5   5   0  350.76   35.60 
  -5  -5   0  328.07   34.70 
  -5   5   0  423.26   36.50 
  -6   5   0   -4.90    3.50 
  -6  -5   0    6.20    5.10 
  -6  -5   0   -6.00    2.80 
   6  -5   0   -5.20    3.50 
  -6   5   0    5.50    3.50 
  -7   5   0  172.78   21.50 
   7  -5   0  157.78   20.50 
  -7   5   0  166.18   20.70 
  -7  -5   0  165.58   20.20 
  -7  -5   0  114.59   18.50 
  -8  -5   0   14.90    7.40 
   8  -5   0   23.80    9.60 
  -8   5   0   13.90    8.20 
   0   6   0 5389.46  438.26 
   0  -6   0 5944.01  438.46 
   1  -6   0 1975.90  154.78 
  -1  -6   0 2109.49  152.38 
   1   6   0 1874.61  152.28 
   1  -6   0 2063.29  153.38 
  -1   6   0 1873.11  154.58 
  -1   6   0 1905.41  153.28 
  -1  -6   0 2010.50  154.78 
  -2   6   0 7725.03  600.54 
   2  -6   0 7287.77  600.64 
  -2   6   0 7511.25  599.64 
   2   6   0 7363.26  598.64 
   2  -6   0 8117.59  599.94 
  -2  -6   0 8574.54  599.14 
  -3   6   0  948.71   78.79 
   3  -6   0  943.11   78.19 
   3   6   0  909.01   76.99 
  -3  -6   0 1065.39   77.99 
  -3   6   0  991.70   78.49 
   3  -6   0  931.31   79.19 
  -4  -6   0 1336.67   99.89 
   4  -6   0 1246.78  102.69 
  -4  -6   0 1245.58   99.89 
  -4   6   0 1147.99  100.09 
   4   6   0 1158.98   98.49 
  -4   6   0 1255.97  100.29 
   4  -6   0 1225.28  100.99 
  -5  -6   0  115.19   15.00 
  -5  -6   0  112.39   15.00 
  -5   6   0  162.58   17.30 
  -5   6   0  142.29   16.90 
   5  -6   0  125.09   16.40 
  -6  -6   0  274.27   27.70 
  -6  -6   0  202.28   25.80 
   6  -6   0  299.67   29.10 
  -6   6   0  298.87   28.80 
  -6   6   0  246.28   36.40 
  -7   6   0   17.30    7.50 
  -7  -6   0   14.50    5.80 
  -7   6   0   19.90    8.70 
  -7  -6   0   17.50    7.30 
   7  -6   0   20.00    7.90 
   8  -6   0   33.30    9.70 
  -8   6   0   49.99   12.50 
  -8  -6   0   47.30   11.00 
   0  -7   0    2.20    1.70 
   0   7   0    0.70    1.70 
   1  -7   0 3044.90  237.28 
  -1   7   0 2902.21  235.28 
  -1   7   0 2907.61  237.08 
   1  -7   0 3251.67  235.48 
  -1  -7   0 3095.59  237.38 
   2  -7   0  234.98   20.00 
   2  -7   0  208.88   21.00 
  -2   7   0  217.28   19.90 
  -2   7   0  221.58   20.90 
   2   7   0  203.38   18.70 
  -2  -7   0  249.08   19.20 
  -2  -7   0  223.58   20.90 
   3   7   0   12.30    3.30 
  -3   7   0   11.90    4.00 
  -3   7   0   10.90    3.50 
  -3  -7   0    8.40    3.00 
   3  -7   0   14.10    4.40 
   3  -7   0   10.50    3.70 
  -4  -7   0  199.78   20.10 
   4  -7   0  193.58   21.10 
  -4  -7   0  212.78   19.70 
   4   7   0  191.88   18.80 
  -4   7   0  183.88   20.00 
  -4   7   0  177.38   20.00 
  -5   7   0   39.90    9.20 
  -5   7   0   51.39   10.40 
  -5  -7   0   26.90    6.80 
  -5  -7   0   39.40    8.60 
   5  -7   0   27.50    7.80 
  -6   7   0   21.60    7.30 
  -6  -7   0   24.40    6.80 
  -6  -7   0   23.00    7.40 
   6  -7   0    8.10    8.80 
  -6   7   0   24.10    6.70 
  -7  -7   0  140.49   21.40 
  -7   7   0  234.88   24.90 
   7  -7   0  201.38   23.90 
  -7  -7   0  186.58   22.30 
  -8  -7   0   40.20   11.00 
  -8   7   0   32.10   11.70 
   8  -7   0   29.50    9.60 
   0  -8   0   90.89   10.40 
   0   8   0   93.99   10.50 
  -1   8   0   85.39   10.80 
   1  -8   0  106.49    9.10 
  -1  -8   0  103.59   11.20 
   1  -8   0   94.09   10.90 
  -1   8   0   94.19    9.00 
  -2   8   0  535.25   47.80 
   2  -8   0  576.64   48.50 
  -2  -8   0  611.34   45.50 
   2  -8   0  567.34   46.50 
  -2  -8   0  569.34   48.10 
  -2   8   0  541.95   46.40 
   3   8   0  465.95   40.70 
   3  -8   0  544.85   42.60 
   3  -8   0  502.35   44.00 
  -3  -8   0  428.76   40.80 
  -3   8   0  545.45   42.70 
  -3   8   0  510.45   43.40 
   4  -8   0   63.09   11.20 
  -4   8   0   45.10    8.60 
  -4   8   0   66.59   10.60 
  -4  -8   0   34.10    7.40 
  -5  -8   0   60.59   11.10 
  -5  -8   0   59.49   11.40 
  -5   8   0   83.99   11.90 
  -5   8   0   87.49   14.10 
   5  -8   0   50.59   15.60 
  -6  -8   0   46.40    9.90 
  -6   8   0   54.89   11.80 
   6  -8   0   57.79   12.50 
  -6  -8   0   58.89   11.10 
  -6   8   0   75.79   19.90 
  -7   8   0   35.70    9.50 
  -7  -8   0   28.70    8.50 
  -7  -8   0   41.80   14.70 
   7  -8   0   24.40    9.70 
  -8  -8   0    0.90    5.40 
   8  -8   0    1.90    6.90 
   0   9   0   -1.00    1.90 
   0  -9   0    1.50    1.90 
   1  -9   0   36.60    6.60 
  -1   9   0   32.60    4.00 
   1  -9   0   37.00    4.00 
  -1  -9   0   24.90    5.50 
  -1   9   0   21.50    5.00 
  -2   9   0  241.98   23.80 
   2   9   0  236.18   20.60 
   2  -9   0  248.18   24.20 
  -2  -9   0  269.77   20.90 
  -2   9   0  241.98   22.10 
   2  -9   0  254.97   22.30 
  -2  -9   0  272.77   24.50 
  -3   9   0  117.29   12.40 
   3  -9   0   90.29   13.00 
   3  -9   0  109.99   12.30 
  -3  -9   0  123.49   11.30 
   3   9   0  101.39   10.60 
  -3   9   0   99.59   12.80 
   4   9   0  579.44   50.39 
  -4  -9   0  528.55   50.39 
  -4   9   0  677.33   52.79 
  -4   9   0  661.93   53.59 
  -5  -9   0   73.09   10.10 
  -5  -9   0   47.80    9.60 
  -5   9   0   61.69   11.50 
   5  -9   0   71.69   13.10 
  -5   9   0   79.29   11.60 
   6  -9   0   24.80    9.00 
  -6   9   0   31.60    9.50 
  -6  -9   0   17.00    5.70 
  -6  -9   0   19.20    7.00 
   7  -9   0   -0.90    5.80 
  -7  -9   0   -4.00    4.40 
  -7   9   0   11.30    5.70 
  -8   9   0   26.10   10.90 
   8  -9   0   13.40    8.10 
  -8  -9   0   25.80    8.20 
   0  10   0   59.59    8.40 
   0 -10   0   52.89   10.10 
   1 -10   0  417.36   31.90 
  -1  10   0  340.17   38.80 
   1 -10   0  403.66   35.20 
  -1  10   0  387.56   31.80 
  -1 -10   0  395.76   35.10 
  -2  10   0   27.10    5.20 
   2  10   0   26.80    3.20 
   2 -10   0   31.50    5.30 
   2 -10   0   26.50    8.00 
  -2  10   0   28.00    6.10 
  -2 -10   0   26.60    3.30 
  -2 -10   0   26.90    6.70 
   3 -10   0   16.80    5.20 
  -3  10   0   16.00    5.10 
  -3  10   0   16.00    4.80 
  -3 -10   0   17.90    5.80 
   3  10   0   25.30    3.70 
  -3 -10   0   25.30    4.60 
  -4  10   0   55.99   10.20 
  -4 -10   0   75.49    8.70 
   4 -10   0   46.70   10.80 
   4  10   0   50.79    7.60 
  -4  10   0   52.39   10.40 
  -5 -10   0    4.20    3.40 
  -5  10   0   12.70    5.90 
   5 -10   0    6.90    5.50 
  -5 -10   0    7.10    4.00 
  -6 -10   0   33.00    9.10 
  -6 -10   0   32.20    8.50 
  -6  10   0   62.79   12.30 
   6 -10   0   47.00   11.20 
  -7 -10   0    5.20    5.10 
  -7  10   0   -4.20    6.00 
   7 -10   0    5.20    4.50 
   0  11   0    3.90    2.80 
   0 -11   0   -3.30    1.90 
  -1 -11   0  185.18   19.20 
  -1  11   0  180.68   15.70 
   1 -11   0  205.58   15.90 
  -1  11   0  175.28   15.60 
   1 -11   0  188.68   19.30 
  -1  11   0  166.78   19.00 
  -2  11   0  851.31   73.99 
   2 -11   0  934.11   71.39 
  -2  11   0  852.91   71.29 
  -2 -11   0  953.30   74.89 
   2 -11   0  857.91   74.39 
  -3 -11   0  371.76   29.50 
   3 -11   0  332.87   33.70 
  -3  11   0  362.76   31.40 
   3 -11   0  367.56   32.40 
  -3  11   0  323.97   32.90 
   3  11   0  315.47   29.00 
  -3 -11   0  408.36   34.80 
  -4 -11   0  425.96   38.70 
  -4 -11   0  349.07   33.90 
  -4  11   0  412.06   36.40 
   4  11   0  400.36   34.00 
   4 -11   0  430.86   39.30 
  -5 -11   0   66.69   10.40 
  -5  11   0   81.59   12.50 
   5 -11   0   98.79   14.60 
  -5 -11   0   84.39   12.80 
  -6  11   0  112.59   15.60 
  -6 -11   0   72.29   14.20 
   6 -11   0  112.59   19.50 
  -6 -11   0   88.79   13.20 
  -7 -11   0   46.50   11.80 
  -7  11   0   64.19   13.90 
   7 -11   0   70.59   16.50 
   0 -12   0 2973.10  234.28 
   1 -12   0  128.19   15.00 
  -1  12   0  107.79   10.80 
   1 -12   0  136.99   11.30 
  -1 -12   0  133.09   15.30 
   2 -12   0  129.99   15.80 
   2 -12   0  122.99   12.60 
  -2 -12   0  133.39   16.00 
  -2  12   0  125.89   12.60 
   3 -12   0    4.40    3.80 
  -3  12   0    4.20    3.10 
   3 -12   0    2.30    3.00 
   3  12   0    7.00    2.00 
  -3 -12   0    8.00    5.40 
  -3 -12   0    0.10    1.60 
   4  12   0   49.20    6.60 
  -4  12   0   52.49    9.60 
  -4 -12   0   52.69   11.20 
   4 -12   0   40.60    9.70 
  -4 -12   0   33.30    6.40 
  -5  12   0   17.50    6.60 
  -5 -12   0    7.00    3.80 
   5  12   0   11.20    6.70 
  -5 -12   0    0.00    4.70 
   5 -12   0   11.80    5.60 
  -6 -12   0   32.30   10.20 
   6 -12   0   33.20   11.20 
  -6 -12   0   32.50    7.70 
  -6  12   0   34.20    9.80 
   7 -12   0    9.70    6.80 
  -7  12   0   -2.30    5.70 
  -7 -12   0    2.20    5.90 
   0 -13   0    7.30    4.80 
   1 -13   0  642.14   55.79 
  -1  13   0  636.64   50.29 
  -1  13   0  615.64   50.09 
  -1 -13   0  685.83   56.19 
   2 -13   0   35.90    5.90 
  -2 -13   0   43.10    9.80 
  -2  13   0   34.90    5.60 
   2 -13   0   32.40    7.70 
  -3 -13   0   43.20    5.90 
  -3 -13   0   40.20    9.70 
   3 -13   0   47.50    8.20 
  -3 -13   0   45.80    5.30 
   3  13   0   54.69    6.30 
   3 -13   0   41.00    9.30 
  -3  13   0   52.49    8.50 
   4 -13   0    6.30    5.20 
  -4  13   0   -0.60    2.80 
   4  13   0    2.10    2.30 
  -4 -13   0    2.90    2.00 
  -4 -13   0    3.70    4.30 
  -5 -13   0  172.18   22.10 
   5  13   0  170.58   16.80 
  -5  13   0  186.78   19.80 
   5 -13   0  173.48   22.70 
  -5 -13   0  132.79   16.10 
   6 -13   0   34.80   10.50 
  -6  13   0   42.50   10.90 
  -6 -13   0   39.10    8.20 
  -6 -13   0   37.40   10.90 
  -7  13   0   30.90   10.80 
   7 -13   0   45.10   11.80 
  -7 -13   0   15.90    8.30 
   0 -14   0 3276.47  258.77 
  -1 -14   0  807.72   68.79 
   1 -14   0  797.52   68.59 
   2 -14   0  226.48   19.80 
  -2  14   0  200.08   19.50 
  -2  14   0  225.48   19.60 
  -2 -14   0  234.88   24.50 
   2 -14   0  222.08   24.40 
   3 -14   0   37.30    6.70 
  -3  14   0   40.00    7.60 
  -3 -14   0   36.40   12.50 
   3 -14   0   44.80   10.70 
   4  14   0   18.10    3.80 
   4 -14   0   19.40    7.60 
  -4 -14   0    9.70    7.70 
  -4 -14   0   14.10    3.30 
  -4  14   0   21.70    5.80 
   5 -14   0   15.10    8.80 
  -5 -14   0   25.40    8.60 
   5  14   0   23.20    5.60 
  -5 -14   0   13.30    7.00 
  -5  14   0   17.40    7.20 
  -6 -14   0    8.00    6.60 
  -6 -14   0   -5.80    3.10 
  -6  14   0   -0.90    6.30 
   6 -14   0    0.80    5.60 
   0 -15   0    2.90    3.90 
  -1 -15   0   -0.20    3.20 
   1 -15   0    0.30    3.20 
   2 -15   0  217.88   23.70 
  -2 -15   0  225.08   25.30 
   2 -15   0  179.48   17.90 
  -2  15   0  210.38   18.00 
  -2  15   0  200.98   18.00 
  -3  15   0    0.10    3.20 
   3 -15   0   -3.30    3.90 
  -3 -15   0    3.70    5.20 
   3 -15   0   -1.50    3.20 
  -4 -15   0  131.29   12.30 
  -4 -15   0  111.19   11.60 
  -4  15   0  157.78   15.80 
   4 -15   0  127.99   19.00 
   4  15   0  132.79   11.80 
  -4 -15   0  129.39   18.80 
   5 -15   0   11.50    7.60 
  -5 -15   0    9.70    3.50 
  -5  15   0    3.30    4.80 
  -5 -15   0    8.00    5.50 
  -6  15   0    0.80    5.40 
  -6 -15   0   19.20    8.00 
  -6 -15   0    1.90    3.90 
   6 -15   0   -2.40    7.70 
   0 -16   0   22.30    6.60 
   1 -16   0   77.79   12.70 
  -1 -16   0   79.59   14.40 
  -2 -16   0   41.90    9.30 
   2 -16   0   39.70   10.00 
  -2  16   0   42.10    5.10 
  -2  16   0   36.90    5.30 
  -3  16   0  186.48   23.10 
  -3  16   0  208.38   19.10 
  -3 -16   0  193.98   24.30 
   3 -16   0  165.58   37.40 
  -4 -16   0  160.78   21.70 
  -4  16   0  165.68   18.00 
   4 -16   0  162.98   22.50 
   5 -16   0   72.39   14.90 
  -5  16   0   86.99   12.70 
  -5 -16   0   83.09   16.00 
   0 -17   0   -2.30    3.30 
  -1 -17   0  121.59   16.90 
   1 -17   0  126.19   17.60 
   2 -17   0  126.69   17.60 
  -2 -17   0  111.49   16.80 
  -3  17   0  121.89   13.80 
  -3  17   0  146.79   15.70 
  -3 -17   0  147.69   19.50 
   3 -17   0  138.59   19.50 
   4 -17   0   11.40    8.20 
  -4  17   0    2.20    4.00 
  -4 -17   0    9.10    5.20 
  -5  17   0   68.09   12.20 
  -5 -17   0   54.19   12.80 
   5 -17   0   79.79   17.30 
   0 -18   0  155.18   20.00 
  -1 -18   0   87.79   13.50 
   1 -18   0   51.29   11.50 
   2 -18   0  378.86   40.70 
  -2 -18   0  436.66   41.00 
   3 -18   0   86.29   16.70 
  -3  18   0   73.29    9.40 
  -3 -18   0  101.99   14.90 
  -4 -18   0  318.37   39.10 
  -4  18   0  326.07   30.20 
   4 -18   0  320.97   36.50 
   0 -19   0    2.10    4.40 
  -1 -19   0  109.39   16.10 
   1 -19   0  109.99   16.40 
  -2 -19   0   69.59   14.10 
   2 -19   0   71.99   15.50 
  -3 -19   0    5.20    8.30 
   3 -19   0   20.20    6.90 
   4 -19   0   64.19   14.60 
  -4 -19   0  111.99   17.40 
   0 -20   0   94.99   15.60 
  -1 -20   0  185.08   23.40 
   1 -20   0  181.58   23.30 
  -2 -20   0   82.29   17.40 
   2 -20   0   46.10   11.00 
  -3 -20   0  185.08   24.10 
   3 -20   0  177.78   24.80 
   0 -21   0    3.80    5.50 
  -1 -21   0   18.60    8.20 
   1 -21   0   23.50    7.60 
  -1   0  -1  283.97   21.40 
  -1   0   1  279.17   21.40 
   1   0   1  255.47   21.20 
  -1   0  -1  235.98   21.30 
   1   0   1  270.17   21.30 
   1   0  -1  268.37   21.20 
  -1   0   1  230.88   21.30 
   3   0  -1  295.87   24.30 
   3   0   1  299.77   24.50 
   3   0   1  280.47   24.20 
  -3   0  -1  272.47   24.20 
  -3   0  -1  232.08   23.90 
  -3   0   1  273.47   24.20 
   3   0  -1  268.87   24.00 
  -3   0   1  231.88   24.00 
  -4   0  -1   75.59   12.50 
   4   0  -1   92.69   11.20 
  -4   0  -1  102.69   11.70 
  -4   0   1   93.69   11.20 
   4   0   1   89.09   11.10 
  -4   0   1   78.19   12.60 
   4   0   1  100.69   11.40 
   4   0  -1   87.79   10.90 
  -5   0  -1  278.37   29.10 
   5   0   1  297.77   28.80 
  -5   0   1  325.27   29.40 
  -5   0   1  282.47   29.30 
  -5   0  -1  315.77   29.40 
   5   0  -1  298.87   28.70 
   6   0   1  108.99   15.10 
  -6   0   1  146.89   17.30 
  -6   0  -1   96.39   16.00 
  -6   0  -1  123.29   15.70 
   6   0  -1  121.29   15.10 
  -6   0   1  115.59   15.20 
  -7   0   1   17.40    7.70 
  -7   0  -1   27.10    9.60 
  -7   0  -1   16.80    6.70 
   7   0  -1   21.50    7.50 
  -7   0   1   25.40    7.30 
  -8   0  -1  113.09   16.50 
  -8   0   1   59.09   15.10 
   0   1  -1    0.00    0.10 
   0  -1  -1    0.10    0.10 
  -1  -1  -1 4417.16  330.17 
  -1   1   1 4332.57  330.27 
  -1   1  -1 4083.69  330.27 
  -2   1   1 2479.35  189.78 
  -2   1   1 2435.66  189.58 
   2  -1   1 2232.78  189.88 
  -2  -1  -1 2304.07  189.38 
   2  -1   1 2480.25  189.68 
   2   1  -1 2462.55  189.38 
  -2  -1  -1 2563.34  189.68 
   2  -1  -1 2407.56  189.58 
   2   1   1 2304.87  189.38 
  -2  -1   1 2669.23  189.88 
  -2  -1   1 2463.55  189.28 
  -2   1  -1 2439.16  189.68 
   2  -1  -1 2474.05  189.58 
   2   1   1 2429.66  189.38 
  -2   1  -1 2356.86  189.58 
   3   1  -1 3731.93  274.57 
  -3  -1  -1 3662.03  274.77 
   3  -1   1 3581.34  274.77 
  -3   1   1 3738.73  274.87 
  -3  -1  -1 3063.69  274.27 
  -3   1   1 2960.80  274.37 
   3  -1   1 3682.93  274.77 
   3   1  -1 3759.62  274.47 
  -3  -1   1 3677.43  274.57 
   3  -1  -1 3693.43  274.87 
  -3  -1   1 3112.89  274.37 
   3  -1  -1 3830.92  274.87 
  -3   1  -1 3614.74  274.97 
  -3   1  -1 3094.49  274.37 
   3   1   1 3535.55  274.57 
   3   1   1 3651.53  274.57 
   4   1  -1   54.39    7.70 
  -4  -1  -1   50.59    8.10 
  -4  -1  -1   65.39    8.50 
   4  -1   1   54.29    8.40 
   4  -1   1   48.90    7.90 
  -4   1   1   53.59    8.10 
   4   1  -1   57.89    8.10 
  -4  -1   1   43.20    8.60 
  -4   1  -1   48.60    7.90 
   4  -1  -1   51.99    8.00 
  -4  -1   1   49.90    7.60 
   4   1   1   55.99    8.00 
   4   1   1   46.40    7.60 
   4  -1  -1   55.89    7.80 
  -5  -1  -1  674.73   63.79 
   5  -1   1  803.22   64.49 
  -5   1   1  703.53   64.29 
  -5   1   1  765.02   65.09 
   5   1  -1  759.72   63.99 
  -5  -1  -1  747.33   67.19 
  -5  -1   1  821.42   64.49 
  -5   1  -1  760.82   64.29 
  -5  -1   1  736.83   64.49 
   5  -1  -1  790.72   64.19 
  -5   1  -1  704.03   64.19 
  -6   1   1  206.58   24.30 
  -6  -1  -1  197.38   23.80 
  -6   1   1  220.38   23.70 
   6  -1   1  234.78   23.90 
  -6  -1  -1  249.18   24.40 
  -6   1  -1  240.78   24.20 
   6  -1  -1  187.78   22.60 
  -6  -1   1  197.48   23.10 
  -6  -1   1  207.08   24.00 
  -6   1  -1  216.28   24.20 
  -7   1   1   37.50   10.10 
  -7  -1  -1   46.10    9.60 
  -7   1   1   80.59   15.80 
   7  -1   1   40.30    9.00 
  -7  -1  -1   68.79   14.00 
   7  -1  -1   54.79   11.10 
  -7  -1   1   33.50    9.00 
  -7   1  -1   79.59   15.50 
  -7   1  -1   55.09   10.90 
  -7  -1   1   84.59   15.20 
  -8  -1  -1   10.40    6.60 
  -8   1   1   14.70    8.10 
  -8  -1   1   17.20    8.70 
  -8   1  -1   13.90    8.10 
   0  -2  -1  701.93   61.09 
   0  -2   1  860.51   60.89 
   1  -2   1 3437.76  271.97 
  -1  -2  -1 3701.43  270.57 
   1  -2   1 3643.04  270.77 
   1   2  -1 3509.95  270.37 
  -1   2   1 3494.85  270.87 
  -1   2   1 3217.68  271.37 
  -1   2  -1 3255.47  270.77 
   1   2   1 3375.36  270.37 
  -1   2  -1 3482.55  270.97 
  -1  -2   1 3672.23  270.47 
   1  -2  -1 3604.84  270.97 
   1  -2  -1 3640.14  270.77 
  -2  -2  -1 2659.33  191.88 
   2  -2   1 2402.96  192.08 
  -2   2   1 2464.25  191.98 
  -2  -2  -1 2359.26  191.58 
   2  -2   1 2473.25  191.88 
   2   2  -1 2423.56  191.38 
  -2   2   1 2599.84  192.08 
  -2   2  -1 2456.25  191.88 
  -2  -2   1 2624.64  191.88 
   2   2   1 2385.66  191.48 
   2  -2  -1 2521.25  191.88 
  -2   2  -1 2346.17  191.98 
   2  -2  -1 2403.36  191.98 
  -2  -2   1 2350.86  191.38 
   3  -2   1  313.47   27.40 
  -3  -2  -1  282.97   27.10 
   3   2  -1  291.47   26.70 
  -3   2   1  316.07   27.70 
  -3   2   1  303.07   27.30 
   3  -2   1  305.87   27.50 
  -3  -2  -1  312.37   27.20 
   3  -2  -1  343.87   27.70 
  -3   2  -1  299.87   31.00 
   3  -2  -1  295.87   27.30 
  -3  -2   1  288.57   27.20 
  -3   2  -1  329.57   27.70 
   3   2   1  315.57   27.10 
  -3  -2   1  321.07   27.10 
  -4   2   1  125.29   13.80 
  -4  -2  -1  120.19   13.40 
  -4  -2  -1  100.99   13.20 
   4  -2   1  143.59   14.20 
   4  -2   1  135.49   14.10 
   4   2  -1  113.09   12.80 
  -4   2   1  107.79   13.70 
  -4   2  -1  117.19   14.00 
  -4  -2   1  100.49   12.70 
  -4   2  -1  127.99   13.80 
   4  -2  -1  125.69   13.50 
   4   2   1  114.39   12.90 
   4  -2  -1  117.89   13.50 
  -4  -2   1   96.99   13.00 
  -5  -2  -1   53.79   10.70 
  -5  -2  -1   75.19   10.30 
   5  -2   1   68.59   10.20 
  -5   2   1   67.49   10.40 
  -5   2   1   80.19   10.60 
  -5  -2   1   64.09    9.50 
  -5  -2   1   43.10    9.70 
  -5   2  -1   49.80   10.00 
   5  -2  -1   70.59   10.20 
  -5   2  -1   62.59   11.70 
  -6   2   1  115.79   16.90 
   6  -2   1  132.69   17.00 
  -6   2   1  165.88   18.10 
  -6  -2  -1  163.58   17.90 
  -6  -2  -1  108.09   16.80 
  -6  -2   1  128.89   16.40 
  -6  -2   1  134.49   17.60 
  -6   2  -1  136.59   17.90 
   6  -2  -1  133.59   16.80 
  -6   2  -1  135.59   17.10 
  -7   2   1    6.70    6.80 
  -7  -2  -1   15.50    6.30 
  -7   2   1    8.40    5.80 
   7  -2   1   24.90    6.90 
  -7  -2  -1   19.00    8.10 
  -7   2  -1   21.40    7.50 
   7  -2  -1   33.40    9.10 
  -7   2  -1   42.00   11.80 
  -7  -2   1   20.50   10.40 
  -7  -2   1   26.10    9.10 
  -8  -2  -1   28.80    9.50 
  -8   2   1   28.80    9.80 
   8  -2   1   26.50    9.70 
  -8   2  -1   24.10    9.90 
   8  -2  -1   36.50    9.70 
  -8  -2   1   39.10   10.90 
   0   3   1  213.68   17.30 
   0  -3   1  228.68   17.20 
   0   3   1  216.78   17.40 
   0   3   1  211.88   18.40 
   0   3  -1  214.68   18.10 
   0  -3  -1  229.78   17.50 
   0  -3   1  221.48   18.10 
  -1   3   1 6171.98  478.45 
   1   3   1 6214.88  477.25 
  -2   3   1 2722.63  217.38 
   2  -3   1 2856.41  217.38 
   2   3  -1 2792.52  216.68 
  -2  -3  -1 3082.59  217.18 
  -2   3   1 2968.10  217.48 
   2  -3   1 2591.04  217.48 
   2  -3  -1 2668.53  217.48 
   2   3   1 2667.43  216.68 
  -2   3  -1 2514.65  217.28 
  -2  -3   1 2981.40  217.18 
  -2   3  -1 2759.52  217.18 
   2  -3  -1 2890.21  217.28 
   3  -3   1 1348.57  103.99 
  -3   3   1 1363.26  104.19 
  -3  -3  -1 1248.68  103.49 
   3  -3   1 1295.07  104.19 
   3   3  -1 1293.17  103.19 
  -3   3   1 1413.36  104.49 
  -3  -3  -1 1220.38  103.49 
  -3   3  -1 1274.07  103.99 
  -3   3  -1 1377.56  104.19 
   3  -3  -1 1324.17  104.29 
  -3  -3   1 1191.68  103.49 
   3   3   1 1207.18  102.99 
   3  -3  -1 1386.56  103.99 
  -3  -3   1 1278.47  103.39 
  -4  -3  -1  767.12   70.69 
  -4   3   1  944.91   71.99 
  -4  -3  -1  836.32   70.89 
   4  -3   1  861.31   70.99 
   4   3  -1  833.82   70.19 
   4  -3   1  851.01   71.49 
  -4   3   1  915.31   71.59 
   4  -3  -1  882.51   71.49 
  -4   3  -1  858.61   71.39 
  -4  -3   1  876.41   70.99 
   4  -3  -1  908.21   71.29 
  -4  -3   1  723.33   70.49 
   4   3   1  829.72   70.39 
  -4   3  -1  966.90   72.09 
  -5   3   1   36.80    8.60 
  -5   3   1   59.89    8.80 
  -5  -3  -1   41.20    9.30 
   5  -3   1   47.70    9.40 
  -5  -3  -1   52.99    9.70 
  -5   3  -1   47.80    9.90 
  -5  -3   1   45.90    8.70 
  -5   3  -1   55.19    8.70 
   5  -3  -1   32.90    7.80 
  -5  -3   1   40.50    9.50 
  -6   3   1  202.28   22.60 
   6  -3   1  243.28   24.10 
  -6  -3  -1  198.78   25.20 
  -6   3   1  189.88   22.90 
  -6  -3  -1  195.38   23.00 
  -6   3  -1  197.48   23.00 
  -6   3  -1  205.08   23.50 
  -6  -3   1  174.18   22.30 
  -6  -3   1  189.38   21.90 
   6  -3  -1  236.18   23.40 
  -7   3   1   30.10    9.70 
  -7  -3  -1   19.50    8.40 
   7  -3   1   20.90    6.70 
  -7  -3  -1   18.60    6.90 
  -7   3   1   38.20    9.90 
   7  -3  -1   39.30    9.30 
  -7   3  -1   17.20    7.20 
  -7   3  -1   16.80    7.70 
  -7  -3   1   19.00    8.10 
  -7  -3   1   17.00    7.60 
  -8   3   1   21.80    7.70 
   8  -3   1    1.70    6.00 
  -8  -3  -1   19.90    8.00 
  -8  -3   1   15.20    6.80 
  -8   3  -1   28.90    8.80 
   8  -3  -1   13.90    7.40 
   0  -4   1 1559.14  117.29 
   0   4   1 1427.86  117.59 
   0  -4   1 1620.74  115.99 
   0  -4  -1 1445.36  117.59 
   0   4   1 1491.05  116.09 
   0   4   1 1475.05  116.19 
  -1   4   1 4796.72  381.06 
   1   4  -1 4904.51  380.46 
  -1   4   1 4829.02  381.86 
   1  -4   1 5202.58  381.26 
  -1  -4  -1 5336.57  380.66 
   1  -4   1 4928.41  381.86 
  -1   4  -1 4459.55  382.76 
  -1   4  -1 4706.13  381.76 
  -1  -4   1 5312.07  380.66 
   1  -4  -1 5152.98  381.16 
   1  -4  -1 4929.71  381.96 
   1   4   1 4681.13  380.56 
   2   4  -1  687.73   58.49 
   2  -4   1  717.23   59.39 
  -2   4   1  721.63   59.69 
  -2   4   1  751.92   59.49 
  -2  -4  -1  795.22   59.09 
   2  -4   1  733.73   59.99 
   2  -4  -1  752.72   59.99 
  -2   4  -1  705.23   59.69 
  -2  -4   1  813.72   59.29 
   2  -4  -1  765.72   59.49 
  -2   4  -1  699.03   59.19 
   2   4   1  708.63   58.69 
  -3   4   1  595.34   48.10 
  -3  -4  -1  509.75   47.00 
  -3  -4  -1  539.65   47.30 
   3  -4   1  602.94   47.90 
  -3   4   1  584.94   48.00 
   3  -4   1  578.24   48.30 
   3   4  -1  555.84   46.80 
   3  -4  -1  595.94   48.30 
   3   4   1  551.64   46.80 
   3  -4  -1  605.04   47.80 
  -3   4  -1  628.74   48.10 
  -3  -4   1  506.55   47.00 
  -3  -4   1  560.14   47.10 
  -3   4  -1  567.04   47.90 
  -4   4   1 1236.08   99.29 
   4  -4   1 1218.08   98.89 
   4   4  -1 1190.68   97.89 
  -4   4   1 1340.77   99.89 
  -4  -4  -1 1056.09   98.19 
   4  -4   1 1224.18   99.49 
  -4  -4  -1 1204.38   98.69 
  -4  -4   1 1242.98   98.59 
   4   4   1 1168.58   97.89 
  -4  -4   1 1052.59   98.29 
  -4   4  -1 1360.36   99.79 
  -4   4  -1 1255.57   99.49 
   4  -4  -1 1307.27   99.19 
   4  -4  -1 1242.28   99.59 
  -5  -4  -1   13.20    5.30 
  -5  -4  -1   12.10    4.80 
  -5   4   1   13.50    4.30 
   5  -4   1   10.00    5.20 
  -5   4   1   12.30    5.10 
  -5  -4   1   15.30    5.60 
   5  -4  -1    6.30    4.00 
  -5  -4   1   22.10    5.50 
  -5   4  -1   12.60    5.20 
  -5   4  -1    9.80    4.70 
   6  -4   1  111.39   15.60 
  -6   4   1  107.79   15.50 
  -6  -4  -1   92.29   13.60 
  -6   4   1  122.49   15.70 
  -6  -4  -1   97.19   14.50 
  -6  -4   1   92.69   14.60 
  -6   4  -1  118.49   15.90 
  -6  -4   1  111.19   14.30 
  -6   4  -1  102.89   14.90 
   6  -4  -1  119.09   15.70 
  -7  -4  -1  117.29   18.10 
  -7   4   1  155.78   19.10 
  -7  -4  -1  124.49   19.00 
  -7   4   1  189.58   22.30 
   7  -4   1  162.58   19.70 
   7  -4  -1  154.58   19.50 
  -7   4  -1  175.48   21.60 
  -7  -4   1  146.99   19.50 
  -7   4  -1  147.09   19.60 
  -7  -4   1  121.69   18.20 
   8  -4   1   11.10    5.60 
  -8   4   1    9.00    7.50 
  -8  -4  -1   14.90    8.00 
  -8  -4   1    9.70    6.80 
  -8   4  -1    7.10    7.40 
   8  -4  -1    3.90    6.00 
   0  -5   1   16.00    3.10 
   0   5   1   13.10    3.10 
   0   5  -1    9.20    2.30 
   0  -5   1   14.70    1.30 
   0   5   1   12.00    1.50 
   0  -5  -1    7.30    2.10 
   0   5   1    9.50    1.40 
   1  -5   1 1352.86  102.59 
  -1   5   1 1268.17  103.49 
   1  -5   1 1359.76  103.59 
  -1  -5  -1 1461.35  101.89 
  -1  -5  -1 1306.57  103.59 
   1   5  -1 1289.47  101.59 
  -1   5   1 1289.77  102.49 
   1   5   1 1246.18  101.79 
   1  -5  -1 1300.57  103.59 
  -1  -5   1 1318.57  103.19 
   1  -5  -1 1353.96  102.49 
  -1  -5   1 1383.76  101.89 
  -1   5  -1 1195.58  103.09 
  -1   5  -1 1243.38  102.29 
  -2   5   1 2067.89  160.18 
  -2   5   1 2057.89  159.68 
   2  -5   1 2087.99  159.68 
   2   5  -1 1945.01  158.58 
   2  -5   1 1965.70  160.28 
  -2  -5  -1 2195.28  159.08 
  -2   5  -1 2009.10  159.48 
   2   5   1 1910.41  158.68 
  -2   5  -1 1924.91  159.98 
   2  -5  -1 1966.50  160.28 
  -2  -5   1 2264.77  159.28 
   2  -5  -1 2074.49  159.58 
  -3  -5  -1 2238.68  202.28 
  -3   5   1 2513.95  203.48 
   3   5  -1 2587.24  202.18 
   3  -5   1 2723.83  203.48 
   3  -5   1 2584.64  204.08 
  -3   5   1 2747.72  203.68 
  -3  -5   1 2227.88  202.38 
   3  -5  -1 2799.32  203.48 
  -3   5  -1 2768.92  203.58 
  -3   5  -1 2662.63  203.88 
   3   5   1 2527.85  202.28 
  -3  -5   1 2656.33  203.08 
   3  -5  -1 2668.63  204.18 
  -4   5   1  135.79   14.90 
   4   5  -1  107.49   13.00 
  -4  -5  -1  122.89   14.00 
   4  -5   1  134.59   14.40 
   4  -5   1  122.49   14.70 
  -4   5   1  139.29   15.20 
  -4  -5  -1  125.89   14.20 
  -4   5  -1  132.99   14.90 
  -4  -5   1  110.49   13.50 
  -4   5  -1  141.59   14.80 
   4  -5  -1  115.79   14.60 
   4   5   1  120.19   13.40 
   4  -5  -1  132.49   14.40 
  -4  -5   1  129.79   14.40 
  -5   5   1  652.03   54.39 
  -5  -5  -1  578.24   53.19 
  -5   5   1  534.45   53.49 
  -5  -5  -1  692.03   54.29 
   5  -5   1  640.94   54.69 
  -5   5  -1  647.44   54.49 
  -5  -5   1  648.64   53.79 
   5  -5  -1  660.83   54.79 
  -5   5  -1  554.44   53.49 
  -5  -5   1  538.85   52.89 
   6  -5   1   99.09   14.40 
  -6   5   1   99.39   14.80 
  -6  -5  -1   74.69   14.20 
  -6   5   1   98.99   14.20 
  -6  -5  -1   69.89   12.00 
  -6   5  -1   84.49   15.30 
   6  -5  -1  104.59   14.40 
  -6  -5   1   69.39   11.60 
  -6  -5   1   65.99   13.40 
  -6   5  -1   83.79   13.20 
  -7   5   1  130.39   18.80 
  -7  -5  -1   95.99   16.00 
   7  -5   1  133.09   18.20 
  -7   5   1  154.38   18.90 
  -7  -5  -1  105.69   16.10 
  -7  -5   1   84.49   15.10 
  -7  -5   1  104.99   16.60 
  -7   5  -1   98.49   15.90 
   7  -5  -1  138.89   17.80 
  -7   5  -1  126.99   18.10 
  -8  -5  -1   11.90    6.90 
   8  -5   1   11.40    7.40 
  -8   5   1    2.10    6.30 
  -8  -5   1    3.00    5.60 
  -8   5  -1   12.40    6.80 
   8  -5  -1    6.40   10.90 
   0   6   1   28.00    2.80 
   0   6   1   31.10    4.70 
   0  -6  -1   31.40    4.70 
   0   6  -1   18.80    3.90 
   0   6   1   31.00    2.90 
   0  -6   1   30.60    4.30 
  -1   6   1  588.24   47.80 
   1  -6   1  628.24   49.20 
  -1  -6  -1  634.44   47.00 
  -1  -6  -1  637.94   49.50 
   1  -6   1  630.64   47.90 
  -1   6   1  579.34   49.10 
   1   6  -1  569.74   46.70 
   1   6   1  565.84   46.90 
  -1  -6   1  626.54   46.90 
  -1  -6   1  592.34   48.90 
  -1   6  -1  566.14   48.80 
   1  -6  -1  603.34   49.30 
   1  -6  -1  620.84   47.80 
  -1   6  -1  564.64   47.60 
  -2   6   1 2942.71  233.18 
  -2  -6  -1 3223.78  232.48 
   2  -6   1 3078.99  233.18 
  -2   6   1 2907.81  233.88 
   2  -6   1 2992.30  234.28 
   2   6  -1 2855.71  231.88 
   2   6   1 2770.12  231.98 
  -2   6  -1 2980.10  233.78 
   2  -6  -1 3062.99  233.08 
  -2   6  -1 2892.11  232.98 
   2  -6  -1 2984.30  234.28 
  -2  -6   1 3244.78  232.48 
   3  -6   1  214.88   19.60 
  -3  -6  -1  218.38   19.10 
   3  -6   1  195.48   20.10 
  -3   6   1  199.98   19.80 
  -3   6   1  212.88   19.70 
   3   6  -1  204.58   18.40 
  -3   6  -1  181.28   19.40 
   3  -6  -1  196.68   20.20 
   3   6   1  182.38   18.20 
   3  -6  -1  206.18   19.40 
  -3   6  -1  199.88   19.40 
  -3  -6   1  210.98   19.10 
   4  -6   1 1111.59   99.89 
  -4  -6  -1 1351.96   97.59 
  -4  -6  -1 1244.38   97.69 
   4  -6   1 1144.79   98.39 
   4   6  -1 1135.89   95.99 
  -4   6   1 1178.18   97.79 
  -4   6   1 1266.67   98.09 
   4  -6  -1 1199.18   98.49 
   4   6   1 1047.70   95.79 
  -4   6  -1 1242.78   97.89 
  -4  -6   1 1213.58   97.19 
  -4  -6   1 1344.27   97.69 
  -4   6  -1 1106.29   97.69 
  -5   6   1  302.67   26.90 
  -5   6   1  262.07   26.00 
  -5  -6  -1  222.68   24.30 
   5  -6   1  238.48   25.80 
  -5  -6  -1  214.38   24.40 
  -5  -6   1  246.38   24.90 
  -5   6  -1  290.47   26.60 
   5  -6  -1  233.88   25.80 
  -5  -6   1  220.28   24.60 
  -5   6  -1  270.77   26.20 
  -6  -6  -1   47.30   10.10 
  -6   6   1   76.59   13.60 
   6  -6   1   54.19   12.00 
  -6  -6  -1   51.19   10.40 
  -6   6   1   57.29   10.80 
  -6  -6   1   54.09   10.20 
  -6   6  -1   65.29   12.70 
  -6   6  -1   52.19   10.00 
  -6  -6   1   56.79   11.20 
   6  -6  -1   59.19   12.70 
  -7  -6  -1   65.59   13.40 
   7  -6   1   60.79   13.20 
  -7  -6  -1   60.39   13.10 
  -7   6   1   57.29   13.70 
  -7   6   1   98.59   15.10 
  -7  -6   1   69.99   13.70 
  -7  -6   1   63.79   13.20 
   7  -6  -1   93.89   16.90 
  -7   6  -1   61.89   13.50 
  -8   6   1   10.90    7.60 
  -8  -6  -1    4.70    6.10 
   8  -6   1    6.90    5.80 
  -8   6  -1   -0.40    5.50 
  -8  -6   1   16.00    6.70 
   8  -6  -1    8.70    7.40 
   0   7   1    2.00    0.70 
   0  -7   1   -1.60    1.10 
   0   7   1    1.40    0.60 
   0   7  -1    4.90    2.10 
   0  -7  -1   -0.30    1.00 
   0   7   1    1.80    1.70 
  -1  -7  -1  401.16   34.70 
  -1   7   1  387.36   34.40 
  -1   7   1  378.56   32.70 
  -1  -7  -1  393.06   31.80 
   1  -7   1  418.56   32.80 
   1  -7   1  407.76   34.40 
  -1   7  -1  402.96   32.50 
  -1   7  -1  401.96   34.30 
  -1  -7   1  420.46   34.40 
   1   7   1  387.16   31.70 
   1  -7  -1  417.06   34.60 
  -1  -7   1  425.96   31.50 
   1  -7  -1  407.96   33.40 
   2  -7   1  657.93   51.29 
  -2   7   1  615.64   51.09 
  -2  -7  -1  669.73   50.19 
  -2  -7  -1  626.24   52.29 
  -2   7   1  608.44   52.09 
   2   7  -1  605.84   49.80 
   2  -7   1  618.14   52.39 
  -2  -7   1  672.03   50.29 
  -2   7  -1  586.64   50.79 
  -2   7  -1  613.34   52.09 
   2  -7  -1  619.94   52.59 
   2  -7  -1  626.54   51.09 
  -2  -7   1  678.03   52.19 
   2   7   1  579.74   49.90 
   3   7  -1   93.49    9.40 
   3  -7   1   92.09   10.80 
  -3  -7  -1  108.69   10.20 
  -3   7   1   78.69   10.70 
  -3   7   1   80.99   10.30 
   3  -7   1   94.49   11.40 
   3   7   1   79.79    9.20 
   3  -7  -1   85.19   11.30 
   3  -7  -1   90.19   10.50 
  -3   7  -1   89.69   10.50 
  -3   7  -1   87.79   11.00 
  -3  -7   1   71.79    9.30 
   4  -7   1  245.98   26.40 
  -4  -7  -1  313.87   25.70 
   4   7  -1  228.48   24.00 
  -4   7   1  280.87   26.20 
  -4   7   1  280.67   26.60 
  -4  -7  -1  246.48   25.60 
   4   7   1  255.27   24.40 
  -4   7  -1  253.47   26.00 
   4  -7  -1  290.77   27.20 
  -4   7  -1  268.37   25.90 
  -4  -7   1  255.47   25.40 
  -4  -7   1  304.27   25.80 
  -5  -7  -1  940.51   92.89 
  -5   7   1 1181.88   94.69 
  -5  -7  -1 1054.09   92.79 
   5  -7   1 1206.48   95.59 
  -5   7   1 1232.58   94.79 
  -5   7  -1 1214.38   95.49 
  -5  -7   1  982.60   92.99 
  -5   7  -1 1270.37   94.89 
  -5  -7   1 1026.10   92.89 
   5  -7  -1 1274.67   96.09 
  -6  -7  -1   75.19   13.80 
   6  -7   1   89.89   14.20 
  -6  -7  -1   96.69   13.80 
  -6   7   1   99.09   14.80 
  -6   7   1   90.39   14.10 
   6  -7  -1   94.39   14.20 
  -6   7  -1   88.19   15.10 
  -6  -7   1   86.19   13.20 
  -6   7  -1  108.09   15.30 
  -6  -7   1   71.39   13.90 
   7  -7   1  169.68   21.60 
  -7  -7  -1  129.79   20.10 
  -7   7   1  146.99   20.50 
  -7  -7  -1  139.49   19.60 
  -7   7   1  153.78   20.90 
   7  -7  -1  156.98   21.20 
  -7  -7   1  177.68   21.00 
  -7   7  -1  171.78   21.40 
  -7  -7   1  150.68   20.00 
  -8   7   1   22.20    9.60 
  -8  -7  -1   -1.50    5.00 
   8  -7   1   18.80    8.90 
  -8   7  -1   24.70   11.00 
   8  -7  -1    2.80    5.80 
  -8  -7   1    9.70    6.10 
   0   8  -1  338.47   30.90 
   0   8   1  366.16   31.60 
   0  -8  -1  360.56   31.50 
   0  -8   1  376.26   31.20 
  -1  -8  -1 1028.50   78.19 
   1  -8   1 1062.79   81.59 
   1  -8   1 1074.49   79.39 
  -1   8   1  926.71   81.39 
  -1  -8  -1 1034.80   81.89 
  -1   8   1  981.10   79.29 
  -1   8  -1  953.40   81.19 
  -1   8  -1  978.40   79.09 
  -1  -8   1 1042.90   81.49 
   1  -8  -1 1011.10   81.69 
   2   8  -1  943.11   88.99 
  -2   8   1 1113.59   89.09 
  -2   8   1 1082.99   90.49 
  -2  -8  -1 1218.08   87.99 
   2  -8   1 1108.89   90.79 
  -2  -8  -1 1167.38   91.09 
   2  -8   1 1207.78   89.39 
  -2   8  -1 1120.49   88.99 
   2   8   1 1037.10   87.79 
   2  -8  -1 1136.69   91.09 
  -2  -8   1 1097.99   90.99 
  -2   8  -1 1088.89   90.29 
  -2  -8   1 1199.08   87.99 
   2  -8  -1 1155.88   89.09 
  -3  -8  -1   83.89    9.70 
  -3   8   1   96.29   11.90 
   3  -8   1  106.49   11.50 
   3  -8   1   88.79   11.90 
  -3   8   1   98.89   11.20 
   3   8  -1   79.39    9.30 
  -3   8  -1   95.99   10.90 
  -3   8  -1   94.79   11.60 
   3  -8  -1  106.99   12.50 
   3   8   1   91.89    9.90 
   3  -8  -1  115.19   11.40 
  -3  -8   1   78.99    9.80 
  -4   8   1  616.54   51.79 
  -4  -8  -1  544.15   49.50 
  -4   8   1  642.54   51.49 
   4  -8   1  605.24   52.39 
   4  -8  -1  607.84   52.39 
  -4  -8   1  498.25   49.30 
  -4   8  -1  607.64   56.39 
  -4   8  -1  647.34   51.29 
   4   8   1  567.14   50.89 
  -5   8   1  132.29   26.50 
  -5  -8  -1  165.18   19.40 
  -5   8   1  211.58   20.90 
   5  -8   1  205.88   21.90 
  -5  -8  -1  168.18   18.80 
  -5   8  -1  177.88   20.40 
   5  -8  -1  188.08   21.40 
  -5  -8   1  153.88   19.10 
  -5   8  -1  187.38   20.30 
  -5  -8   1  167.58   18.90 
   6  -8   1   11.70    5.90 
  -6  -8  -1   18.00    6.40 
  -6   8   1   11.40    6.30 
  -6  -8  -1    6.10    4.70 
  -6  -8   1   24.50    6.70 
  -6  -8   1    9.80    6.00 
   6  -8  -1   16.40    7.20 
  -7   8   1  106.59   18.00 
  -7  -8  -1   72.89   14.40 
   7  -8   1  107.49   16.30 
  -7  -8   1   58.49   13.80 
  -7  -8   1   83.69   15.00 
   7  -8  -1   72.99   15.00 
  -7   8  -1  100.69   15.00 
  -8   8   1    5.30    8.60 
  -8  -8  -1    6.30    6.60 
   8  -8   1   23.30    8.60 
  -8   8  -1    4.60    8.40 
   8  -8  -1    1.40    6.80 
  -8  -8   1    2.50    4.50 
   0   9  -1  332.67   30.60 
   0   9   1  343.57   31.10 
   0  -9  -1  359.66   31.20 
   0  -9   1  364.46   30.90 
   1  -9   1  701.03   58.29 
  -1   9   1  697.23   55.89 
  -1  -9  -1  744.03   58.99 
  -1   9   1  693.23   58.59 
   1  -9   1  740.63   55.79 
  -1   9  -1  661.53   55.49 
  -1  -9   1  686.33   58.19 
  -1   9  -1  677.83   58.09 
   1  -9  -1  737.83   58.79 
  -2   9   1  346.47   31.80 
  -2   9   1  358.16   30.10 
   2   9  -1  328.27   28.20 
  -2  -9  -1  378.06   32.50 
   2  -9   1  368.26   30.10 
  -2  -9  -1  375.86   28.70 
   2  -9   1  341.67   31.90 
   2  -9  -1  370.06   30.00 
   2  -9  -1  363.96   32.10 
   2   9   1  311.57   28.60 
  -2  -9   1  374.06   28.70 
  -2  -9   1  356.16   31.80 
  -2   9  -1  349.37   29.90 
  -2   9  -1  312.77   31.20 
   3   9  -1  101.39   10.10 
  -3   9   1  104.49   12.00 
   3  -9   1  101.99   11.80 
   3  -9   1   84.09   12.40 
  -3   9   1  101.79   12.80 
  -3  -9  -1  115.39   10.80 
  -3   9  -1   97.49   12.40 
  -3   9  -1   99.69   11.70 
   3   9   1  101.89   10.40 
  -3  -9   1  102.29   10.60 
   3  -9  -1   98.59   12.90 
  -3  -9   1   95.69   12.40 
   3  -9  -1  105.99   12.90 
  -4  -9  -1  324.57   30.00 
   4  -9   1  359.76   33.40 
  -4   9   1  351.36   31.80 
   4   9  -1  343.67   29.60 
  -4   9   1  325.87   37.80 
  -4   9  -1  350.96   31.70 
   4   9   1  335.97   31.40 
  -4   9  -1  364.66   32.80 
   4  -9  -1  357.36   33.60 
  -4  -9   1  283.57   29.60 
  -5   9   1   79.99   12.40 
  -5  -9  -1   68.79   10.10 
  -5   9   1   90.59   12.60 
  -5  -9  -1   50.19   10.50 
   5  -9   1   93.09   13.60 
  -5  -9   1   74.49   10.60 
  -5   9  -1   87.59   12.40 
  -5   9  -1   76.99   16.00 
  -5  -9   1   73.29   11.20 
   5  -9  -1   68.99   13.30 
   6  -9   1   25.10    8.00 
  -6  -9  -1   12.60    6.00 
  -6  -9  -1   20.60    7.10 
  -6   9   1   32.00    8.50 
  -6  -9   1   10.20    6.20 
  -6  -9   1   39.10    9.00 
   6  -9  -1   36.40   10.00 
  -6   9  -1   26.80    8.60 
  -7  -9  -1   40.30   10.40 
   7  -9   1   60.29   14.20 
  -7   9   1   66.49   13.20 
  -7  -9   1   36.90   10.40 
   7  -9  -1   60.69   13.60 
  -7   9  -1   61.59   12.80 
   8  -9   1    8.30    8.70 
  -8  -9  -1   15.20    7.30 
  -8   9   1    4.20    6.00 
  -8   9  -1   -4.50    5.50 
  -8  -9   1   18.80    7.50 
   8  -9  -1    5.30    9.00 
   0 -10   1  326.07   28.70 
   0  10   1  282.67   30.30 
   0 -10  -1  333.37   29.10 
   0  10  -1  315.77   28.60 
  -1  10   1  179.28   20.10 
   1 -10   1  223.88   22.20 
   1 -10   1  226.18   17.50 
  -1  10   1  199.98   17.50 
  -1 -10  -1  207.08   20.80 
  -1 -10   1  206.88   20.30 
  -1  10  -1  198.08   17.20 
  -1  10  -1  209.68   20.40 
   1 -10  -1  205.38   20.50 
   2 -10   1  208.38   18.40 
  -2  10   1  208.88   21.70 
  -2  10   1  194.58   18.30 
   2 -10   1  206.48   20.80 
   2  10  -1  184.68   16.40 
  -2 -10  -1  179.28   20.50 
  -2 -10   1  202.78   16.80 
  -2  10  -1  189.38   18.10 
   2 -10  -1  196.08   20.50 
   2  10   1  194.98   16.70 
   2 -10  -1  224.78   18.60 
  -2 -10   1  218.08   20.80 
  -2  10  -1  195.68   20.20 
  -2 -10   1  222.18   16.70 
  -3 -10  -1   64.79    7.50 
  -3 -10  -1   77.59   10.80 
  -3  10   1   57.69    8.70 
   3 -10   1   66.59   10.60 
  -3  10   1   65.49   11.40 
   3  10  -1   64.99    7.10 
  -3  10  -1   78.99   10.20 
   3  10   1   58.39    7.30 
   3 -10  -1   58.39   12.40 
   3 -10  -1   60.99    9.40 
  -3 -10   1   70.79    7.70 
  -3 -10   1   57.99    9.70 
  -3  10  -1   55.69    8.40 
   4 -10   1  423.66   39.30 
  -4  10   1  436.36   37.50 
   4  10  -1  381.46   34.80 
  -4 -10  -1  394.76   35.50 
  -4  10   1  427.76   38.60 
   4 -10  -1  435.26   39.60 
  -4  10  -1  349.27   40.40 
  -4 -10   1  436.46   35.90 
   4  10   1  386.36   35.10 
  -4  10  -1  446.26   37.50 
   5 -10   1  176.58   21.60 
  -5 -10  -1  138.89   19.50 
  -5 -10  -1  166.08   18.40 
  -5  10   1  207.38   21.30 
  -5  10   1  211.18   30.30 
   5 -10  -1  204.58   22.60 
  -5 -10   1  180.68   20.40 
  -5 -10   1  162.48   18.40 
  -5  10  -1  202.08   20.90 
   6 -10   1  102.59   16.00 
  -6 -10  -1   87.59   13.00 
  -6  10   1  105.19   15.10 
  -6 -10  -1   82.49   16.00 
  -6 -10   1   73.99   12.90 
   6 -10  -1  106.89   15.70 
  -6 -10   1   90.49   13.60 
  -6  10  -1   98.99   14.60 
  -7 -10  -1   17.00    7.40 
   7 -10   1   11.90    6.70 
  -7  10   1   10.70    7.10 
  -7  10  -1    9.10    7.30 
  -7 -10   1    9.80    6.70 
   7 -10  -1   14.90    6.90 
   0  11   1  601.34   54.29 
   0 -11  -1  687.53   54.89 
   0 -11   1  667.53   54.29 
   0  11  -1  610.74   53.99 
   1 -11   1  369.96   28.00 
  -1  11   1  318.27   27.90 
   1 -11   1  338.67   31.40 
  -1 -11  -1  372.56   32.30 
  -1  11   1  330.97   31.70 
  -1  11  -1  328.17   31.30 
  -1 -11   1  344.57   31.40 
  -1  11  -1  334.17   28.40 
   1 -11  -1  366.26   30.90 
   1 -11  -1  337.57   31.60 
   2 -11   1  136.09   12.90 
  -2  11   1  127.39   15.40 
   2 -11   1  126.69   15.30 
  -2  11   1  136.09   13.10 
  -2 -11  -1  131.09   15.80 
  -2 -11  -1  138.39   11.10 
   2 -11  -1  129.19   15.60 
  -2 -11   1  153.88   15.90 
   2  11   1  121.59   10.70 
  -2  11  -1  121.49   12.60 
  -2  11  -1  116.79   14.90 
   2 -11  -1  127.49   12.90 
  -3  11   1  767.02   63.09 
   3  11  -1  709.73   60.59 
  -3 -11  -1  870.81   66.79 
   3 -11   1  788.62   66.09 
  -3  11   1  708.73   64.89 
   3 -11   1  757.32   64.89 
  -3 -11  -1  800.02   61.19 
  -3 -11   1  841.02   61.29 
   3 -11  -1  770.02   62.89 
  -3  11  -1  745.03   62.79 
  -3 -11   1  699.63   64.89 
   3 -11  -1  735.33   65.59 
   3  11   1  736.73   60.79 
  -4 -11  -1  131.79   16.20 
   4 -11   1  114.29   15.40 
   4  11  -1  104.59   11.40 
  -4  11   1  117.59   13.80 
  -4 -11  -1   98.79   11.60 
   4  11   1   95.19   11.30 
  -4 -11   1  127.49   15.70 
  -4  11  -1  120.79   13.80 
   4 -11  -1  100.89   15.20 
  -4 -11   1   94.09   11.50 
  -5 -11  -1   68.29    9.60 
  -5 -11  -1   40.00    9.70 
  -5  11   1   67.59   12.30 
   5 -11   1   65.49   13.70 
  -5 -11   1   60.59   10.40 
   5 -11  -1   69.99   13.20 
  -5 -11   1   76.79   11.50 
  -5  11  -1   71.49   12.20 
   6 -11   1    6.50    6.20 
  -6 -11  -1   12.50    5.30 
  -6  11   1   15.30    6.80 
  -6 -11  -1    8.40    5.30 
  -6 -11   1   10.70    4.50 
   6 -11  -1   -0.20    5.60 
  -6 -11   1    9.20    5.30 
  -6  11  -1   11.80    6.50 
   7 -11   1   64.19   14.40 
  -7  11   1   51.29   12.00 
  -7 -11  -1   43.80   10.60 
  -7  11  -1   78.69   14.70 
   7 -11  -1   69.29   14.00 
  -7 -11   1   46.00   11.30 
   0 -12   1   42.10    7.90 
   0 -12  -1   61.29   10.60 
  -1  12   1  333.27   28.20 
   1 -12   1  384.46   28.00 
  -1 -12  -1  320.87   32.00 
   1 -12   1  358.96   32.20 
  -1  12   1  297.57   32.20 
  -1  12   1  331.27   28.00 
   1 -12  -1  396.46   32.90 
  -1  12  -1  332.57   27.80 
  -1  12  -1  341.57   27.70 
  -1 -12   1  337.77   31.90 
  -2  12   1   60.29    7.60 
   2 -12   1   64.59   10.30 
   2 -12   1   62.89    7.40 
  -2 -12  -1   63.69   12.00 
   2 -12  -1   48.20    9.50 
  -2  12  -1   52.59    7.10 
  -2 -12   1   42.00    8.90 
   2 -12  -1   66.99    7.60 
   3 -12   1   55.49   11.00 
  -3 -12  -1   62.69   12.50 
   3  12  -1   59.49    6.20 
  -3 -12  -1   62.19    6.70 
  -3  12   1   59.09    8.50 
   3 -12   1   57.59    8.50 
   3 -12  -1   74.89   11.40 
  -3 -12   1   67.39   12.00 
   3 -12  -1   54.29    8.20 
  -3 -12   1   41.00    6.00 
   3  12   1   57.99    6.30 
  -3  12  -1   49.40    8.80 
   4 -12   1  240.58   26.40 
   4  12  -1  229.88   20.70 
  -4 -12  -1  202.38   20.80 
  -4  12   1  230.98   23.20 
  -4 -12  -1  260.77   26.80 
  -4  12  -1  253.57   23.50 
   4 -12  -1  224.98   25.60 
  -4 -12   1  206.68   20.80 
  -4 -12   1  274.97   26.70 
   4  12   1  234.18   20.90 
  -5 -12  -1   20.10    5.40 
  -5  12   1   12.00    6.00 
   5 -12   1   12.40    6.40 
  -5 -12  -1   16.30    7.50 
   5  12  -1   14.10    5.50 
  -5 -12   1    1.70    4.60 
  -5 -12   1   15.40    6.40 
  -5 -12   1   12.70    4.70 
  -5  12  -1   14.20    6.00 
   5 -12  -1   10.40    5.80 
   6 -12   1   79.79   16.70 
  -6 -12  -1   63.89   11.40 
  -6  12   1   64.79   13.50 
  -6 -12   1   69.69   11.10 
   6 -12  -1   88.89   16.90 
  -6 -12   1   58.09   12.40 
  -6  12  -1   85.79   12.80 
  -7  12   1   11.60    7.90 
  -7 -12  -1    3.10    6.60 
   7 -12  -1   12.80    8.40 
  -7 -12   1   10.50    6.90 
  -7  12  -1   18.20    7.40 
   0 -13  -1  104.09   14.10 
   0 -13   1  115.29   14.20 
  -1  13   1  747.83   58.89 
  -1  13   1  724.23   58.89 
  -1 -13  -1  832.32   65.09 
   1 -13   1  761.92   64.09 
   1 -13  -1  773.82   64.49 
  -1 -13   1  787.92   64.19 
  -1  13  -1  701.93   58.39 
  -1  13  -1  719.43   58.49 
  -2  13   1  116.59   11.50 
  -2  13   1  111.89   11.40 
  -2 -13  -1  101.39   14.60 
   2 -13   1  123.89   15.10 
   2 -13   1  124.09   11.40 
   2 -13  -1  102.59   14.40 
  -2 -13   1  100.39   14.40 
   2 -13  -1   97.19   11.10 
  -2  13  -1  103.39   10.90 
   3  13  -1 1417.46  114.79 
   3 -13   1 1479.55  117.79 
  -3  13   1 1483.45  118.09 
  -3 -13  -1 1662.83  123.09 
   3 -13   1 1564.84  122.49 
  -3 -13   1 1566.24  121.99 
  -3  13  -1 1492.25  117.89 
  -3 -13   1 1199.58  114.99 
   3 -13  -1 1501.55  122.29 
   3 -13  -1 1517.45  117.99 
   4 -13   1   50.59   11.00 
   4  13  -1   43.80    6.20 
  -4 -13  -1   38.90    6.00 
  -4  13   1   50.49    9.50 
  -4 -13  -1   47.90   11.70 
  -4  13  -1   48.80    9.00 
   4 -13  -1   63.69   11.80 
  -4 -13   1   49.80   10.50 
   4  13   1   50.29    6.60 
  -4 -13   1   44.70    6.10 
   5  13  -1   68.49    8.70 
  -5 -13  -1   55.99   12.10 
   5 -13   1   43.50   10.80 
  -5  13   1   57.69   11.40 
  -5 -13  -1   48.40    7.90 
  -5  13  -1   60.79   11.70 
   5  13   1   55.19    8.40 
  -5 -13   1   59.69   12.00 
  -5 -13   1   53.59    8.20 
   5 -13  -1   70.09   15.40 
   6 -13   1  120.39   22.30 
  -6  13   1  144.79   18.80 
  -6 -13  -1  138.29   19.70 
  -6 -13  -1  114.79   14.50 
  -6 -13   1  121.99   15.10 
  -6 -13   1  161.08   20.00 
   6 -13  -1  119.19   19.00 
  -6  13  -1  143.99   18.30 
  -7  13   1   47.70   12.30 
   7 -13   1   43.20   12.00 
  -7 -13  -1   31.80    8.70 
   7 -13  -1   33.30   12.90 
  -7  13  -1   46.10   12.40 
  -7 -13   1   39.70   10.00 
   0 -14  -1   10.00    6.00 
   0 -14   1    3.40    4.70 
   1 -14   1  436.06   40.60 
  -1 -14  -1  443.76   41.00 
   1 -14  -1  430.36   40.80 
  -1 -14   1  453.95   40.80 
  -2  14   1  667.43   55.79 
  -2  14   1  680.23   55.79 
   2 -14   1  677.73   55.69 
   2 -14   1  713.03   61.09 
  -2 -14  -1  711.03   61.29 
  -2  14  -1  697.23   55.59 
   2 -14  -1  703.53   56.09 
  -2 -14   1  716.03   60.69 
   2 -14  -1  651.93   60.39 
   3 -14   1   41.60   10.70 
  -3 -14  -1   61.79   12.60 
   3 -14   1   47.30    7.50 
  -3  14   1   52.79    8.10 
   3 -14  -1   61.89    8.10 
  -3  14  -1   51.89    7.80 
  -3 -14   1   49.20   12.00 
   3 -14  -1   44.00    9.90 
  -4 -14  -1   -5.60    4.00 
   4  14  -1   -0.30    2.40 
   4 -14   1    4.00    4.60 
  -4 -14  -1   -1.20    2.10 
  -4  14   1    1.70    4.10 
  -4 -14   1    4.60    2.40 
  -4  14  -1    9.40    4.50 
   4  14   1    5.60    2.50 
   4 -14  -1   -1.00    4.00 
  -4 -14   1    3.30    2.80 
  -4 -14   1   12.10    6.20 
  -5 -14  -1  123.49   18.00 
   5  14  -1  114.79   12.70 
  -5  14   1   88.59   15.00 
   5 -14   1  141.79   19.50 
   5 -14  -1  120.19   20.60 
   5  14   1  114.59   13.10 
  -5  14  -1  107.29   15.30 
  -5 -14   1  128.39   18.30 
   6 -14   1   97.79   19.80 
  -6 -14  -1  116.19   14.20 
  -6  14   1  128.09   17.20 
  -6 -14  -1  129.79   19.50 
  -6 -14   1   96.19   13.50 
  -6 -14   1  138.59   20.40 
  -6  14  -1  126.59   17.50 
   0 -15   1  176.78   19.60 
   0 -15  -1  161.38   19.50 
   1 -15   1  102.09   13.80 
  -1 -15  -1  108.49   14.30 
   1 -15  -1   87.29   13.60 
  -1 -15   1   95.29   13.70 
  -2  15   1  140.79   13.00 
   2 -15   1  133.59   18.00 
  -2  15   1  135.19   12.80 
  -2 -15  -1  156.38   18.60 
   2 -15   1  106.29   12.40 
  -2  15  -1  125.89   12.60 
   2 -15  -1  128.29   17.70 
  -2  15  -1  140.89   12.70 
  -2 -15   1  143.89   25.40 
   2 -15  -1  159.28   13.70 
  -3 -15  -1   34.90    9.00 
   3 -15   1   43.50    7.90 
   3 -15   1   30.10    8.90 
  -3  15   1   36.90    7.30 
  -3  15   1   41.70    7.20 
  -3 -15   1   48.00   10.40 
   3 -15  -1   45.20    7.50 
   3 -15  -1   30.00    8.60 
  -3  15  -1   38.90    7.00 
   4 -15   1    1.10    9.00 
  -4 -15  -1    6.30    2.30 
  -4 -15  -1    7.00    6.20 
  -4  15   1    2.30    3.50 
   4 -15  -1   -0.40    5.20 
   4  15   1    3.60    2.30 
  -4  15  -1    3.80    3.60 
  -4 -15   1    0.70    1.80 
  -4 -15   1    8.60    5.50 
  -4 -15   1    3.30    2.40 
  -5 -15  -1   26.50    6.10 
   5 -15   1   45.20   11.70 
  -5 -15  -1   56.09   12.40 
  -5  15   1   41.50    8.90 
  -5  15  -1   46.60    9.20 
  -5 -15   1   24.50    9.20 
  -5 -15   1   30.00    5.80 
   5 -15  -1   32.10   16.00 
  -6 -15  -1   59.19    9.30 
  -6  15   1   60.49   12.90 
   6 -15   1   59.89   14.50 
  -6 -15  -1   62.39   14.70 
  -6  15  -1   66.79   12.90 
  -6 -15   1   95.99   17.10 
  -6 -15   1   60.59    9.10 
   6 -15  -1   48.50   15.70 
   0 -16   1   31.30   16.90 
  -1 -16  -1   72.49   20.90 
   1 -16   1   47.50   10.30 
   1 -16  -1   54.59   10.90 
  -1 -16   1   90.79   12.70 
  -2  16   1   77.89    8.80 
   2 -16   1   85.09   21.60 
  -2 -16  -1   86.59   13.60 
   2 -16   1   77.29    8.60 
  -2  16   1   92.49    8.70 
  -2  16  -1   80.79    8.20 
  -2 -16   1   67.69   13.10 
   2 -16  -1   88.49   13.90 
  -2  16  -1   88.49    8.50 
  -3  16   1   27.30    6.50 
  -3  16   1   23.70    5.90 
  -3 -16  -1   28.10    9.10 
   3 -16   1   24.90    8.30 
   3 -16  -1   36.90    9.20 
  -3  16  -1   46.20    6.70 
   3 -16  -1   29.30    6.60 
  -3 -16   1   28.10    9.50 
  -4 -16  -1   21.70    8.60 
   4 -16   1   18.00    7.80 
  -4  16   1   23.70    6.80 
  -4 -16   1   32.50    9.70 
  -4  16  -1   31.50    7.30 
   4 -16  -1   40.30   11.60 
   5 -16   1   14.00    7.80 
  -5 -16  -1    3.60    5.80 
  -5  16   1    7.10    5.80 
  -5  16  -1    8.80    5.20 
   5 -16  -1    1.10    5.50 
  -5 -16   1    5.10    5.70 
   0 -17   1   50.39   10.60 
   0 -17  -1   75.99   13.80 
   1 -17   1  537.35   50.09 
  -1 -17  -1  533.85   50.19 
  -1 -17   1  537.45   49.80 
   1 -17  -1  547.75   50.39 
  -2  17   1   78.49    8.20 
   2 -17   1   92.49   14.60 
  -2 -17  -1  105.09   17.60 
   2 -17  -1   73.79   13.80 
  -2  17  -1   74.59    7.90 
  -2 -17   1   94.69   14.10 
  -3 -17  -1   36.80   10.30 
  -3  17   1   42.10    6.80 
   3 -17   1   26.10    9.00 
  -3 -17   1   33.40    9.90 
  -3  17  -1   35.40    6.30 
  -3  17  -1   38.50    7.30 
   3 -17  -1   25.70    9.30 
   4 -17   1   17.10    8.30 
  -4 -17  -1   16.20    7.40 
  -4  17   1   22.60    6.20 
  -4  17  -1    8.30    5.50 
   4 -17  -1   10.20    7.40 
  -4 -17   1   20.60    7.90 
  -5 -17  -1   74.99   16.50 
   5 -17   1   99.69   19.90 
  -5  17   1   88.39   14.50 
  -5  17  -1   92.99   13.90 
   5 -17  -1  119.59   21.70 
  -5 -17   1   70.69   16.20 
   0 -18  -1   25.70    7.90 
   0 -18   1   32.10    8.30 
   1 -18   1   55.99   13.00 
  -1 -18  -1   92.29   14.40 
   1 -18  -1   68.59   14.30 
  -1 -18   1   60.19   12.40 
   2 -18   1    9.50    5.80 
  -2 -18  -1    7.60    6.00 
  -2 -18   1   14.70    6.70 
   2 -18  -1   15.30    6.30 
  -3 -18  -1   47.20   11.70 
   3 -18   1   85.49   17.00 
  -3  18   1   63.99    8.90 
   3 -18  -1   77.69   15.60 
  -3  18  -1   77.39    8.80 
  -3 -18   1   84.99   15.80 
  -4 -18  -1  247.78   45.10 
  -4  18   1  219.88   21.90 
   4 -18   1  216.98   28.00 
  -4 -18   1  198.98   26.90 
  -4  18  -1  214.78   21.90 
   4 -18  -1  204.08   27.20 
   0 -19  -1   49.30   11.80 
   0 -19   1   39.60    9.30 
  -1 -19  -1  105.99   16.00 
   1 -19   1  106.59   15.90 
   1 -19  -1   93.99   15.60 
  -1 -19   1   95.19   14.90 
   2 -19   1    6.30    4.60 
  -2 -19  -1    0.20    4.20 
  -2 -19   1   -0.10    4.50 
   2 -19  -1    7.50    6.30 
   3 -19   1  185.28   25.30 
  -3 -19  -1  226.48   27.20 
   3 -19  -1  191.68   25.70 
  -3 -19   1  199.78   27.50 
   0 -20   1   17.70    7.10 
   0 -20  -1   31.20   10.20 
  -1 -20  -1    8.60    6.70 
   1 -20   1   18.00    6.80 
  -1 -20   1    5.40    5.90 
   1 -20  -1   27.50    8.50 
   2 -20   1    6.80    5.50 
   2 -20  -1    7.50    5.90 
  -2 -20   1    0.90    5.30 
  -3 -20  -1   -2.10    5.50 
   3 -20   1   15.40    8.30 
  -3 -20   1    3.80    5.80 
   3 -20  -1   -8.10    4.70 
   0 -21  -1   14.40    7.10 
   0 -21   1    3.10    5.00 
   1 -21   1    9.40    6.80 
  -1 -21  -1   22.40    7.90 
   1 -21  -1    7.10    8.80 
  -1 -21   1   20.90    7.70 
  -1   0   2 2776.12  214.78 
  -1   0   2 2701.03  215.68 
  -1   0  -2 2730.63  215.08 
   1   0   2 2769.62  215.08 
   1   0  -2 2891.21  215.08 
   1   0   2 2810.42  215.08 
  -2   0  -2 1795.02  131.99 
  -2   0   2 1649.44  131.49 
   2   0   2 1587.04  131.69 
   2   0  -2 1671.23  131.59 
   2   0   2 1646.44  131.69 
  -2   0   2 1782.12  131.99 
  -2   0  -2 1641.34  131.79 
  -3   0   2  786.62   63.39 
   3   0  -2  801.82   63.39 
  -3   0  -2  673.03   63.19 
   3   0  -2  812.12   63.39 
  -3   0  -2  788.92   63.69 
  -3   0   2  702.33   63.39 
   3   0   2  818.72   63.69 
   3   0   2  846.32   63.79 
  -4   0  -2   51.59    8.00 
   4   0   2   48.60    7.70 
  -4   0   2   63.49    8.20 
   4   0  -2   48.40    8.60 
   4   0  -2   54.79    7.80 
   4   0   2   46.80    7.60 
  -5   0   2  346.27   32.40 
   5   0   2  358.86   32.60 
  -5   0  -2  383.26   33.20 
  -5   0   2  304.97   32.40 
   5   0  -2  343.17   32.00 
  -5   0  -2  322.27   32.40 
   6   0   2 1047.30   86.29 
  -6   0   2  828.82   84.69 
  -6   0  -2 1089.29   86.79 
  -6   0   2 1170.68   88.19 
   6   0  -2  983.50   85.29 
  -6   0  -2 1029.20   86.89 
  -7   0   2  245.48   25.70 
  -7   0  -2  226.68   25.10 
  -7   0   2  155.88   21.80 
  -7   0  -2  181.38   23.20 
   7   0  -2  195.68   22.60 
  -8   0  -2    6.40    6.20 
  -8   0   2   -1.50    7.00 
   1  -1   2  307.47   29.40 
   1   1  -2  324.27   26.60 
   1  -1   2  335.67   27.10 
  -1   1   2  331.77   27.80 
  -1   1   2  338.67   27.10 
   1   1  -2  342.27   26.90 
  -1  -1  -2  335.27   27.10 
   1   1   2  346.47   27.10 
  -1   1  -2  321.97   27.20 
  -1  -1   2  330.77   26.60 
  -1  -1   2  348.27   27.00 
   1  -1  -2  348.07   27.10 
  -2  -1  -2 2585.84  205.88 
   2  -1   2 2665.83  205.98 
   2  -1   2 2566.94  205.98 
  -2   1   2 2714.93  206.08 
  -2   1   2 2687.13  205.88 
  -2  -1  -2 2794.82  205.98 
   2   1  -2 2585.04  205.58 
  -2  -1   2 2601.14  205.48 
  -2   1  -2 2637.34  206.08 
  -2  -1   2 2795.72  206.08 
   2  -1  -2 2446.76  205.68 
  -2   1  -2 2723.53  206.08 
   2   1   2 2647.04  205.78 
   2  -1  -2 2590.44  205.78 
  -3  -1  -2  384.86   33.90 
   3  -1   2  408.86   34.20 
   3  -1   2  407.46   34.20 
   3   1  -2  399.66   33.70 
  -3  -1  -2  340.97   33.60 
  -3   1   2  322.97   33.60 
  -3   1   2  420.06   34.20 
   3   1   2  401.06   34.10 
  -3   1  -2  346.47   38.60 
   3  -1  -2  428.06   34.20 
   3   1   2  460.75   34.40 
   3  -1  -2  419.86   34.10 
  -3  -1   2  353.36   33.80 
  -3  -1   2  439.16   34.10 
  -3   1  -2  385.96   34.10 
  -4  -1  -2  177.18   21.10 
   4   1  -2  176.88   18.60 
   4   1  -2  200.68   19.10 
   4  -1   2  186.08   19.40 
  -4  -1  -2  179.38   19.50 
  -4   1   2  205.08   19.70 
   4  -1   2  193.38   19.40 
  -4   1   2  182.48   21.20 
   4  -1  -2  219.78   19.70 
   4   1   2  213.68   19.60 
   4  -1  -2  189.38   19.20 
  -4   1  -2  209.48   20.00 
  -4   1  -2  188.68   21.30 
  -4  -1   2  215.08   19.70 
  -4  -1   2  156.88   19.30 
  -5  -1  -2  845.82   77.79 
  -5  -1  -2  935.81   78.19 
   5   1  -2  995.70   77.69 
  -5   1   2  866.41   78.19 
   5  -1   2  986.50   78.29 
  -5   1   2 1027.50   78.59 
   5  -1  -2  959.10   77.89 
  -5   1  -2  839.72   77.89 
  -5   1  -2  970.40   78.49 
  -5  -1   2 1008.40   78.29 
  -5  -1   2  816.52   77.69 
  -6   1   2   54.59   11.70 
  -6  -1  -2   82.49   11.80 
  -6  -1  -2   59.49   12.40 
   6  -1   2   40.90    8.70 
   6   1  -2   63.79   10.00 
  -6   1   2   73.19   11.30 
  -6   1  -2   64.99   12.20 
  -6   1  -2   54.09   11.30 
  -6  -1   2   44.70   10.70 
  -6  -1   2   41.90    8.70 
   6  -1  -2   42.60    9.00 
  -7  -1  -2  222.68   25.30 
  -7  -1  -2  208.98   24.10 
  -7   1   2  186.08   23.10 
  -7   1   2  225.58   26.20 
   7  -1   2  200.58   23.30 
   7  -1  -2  202.68   23.20 
  -7   1  -2  217.68   25.10 
  -7  -1   2  170.68   23.00 
  -7  -1   2  228.68   26.00 
  -7   1  -2  194.38   24.00 
  -8   1   2   16.60    7.80 
  -8  -1  -2    3.20    7.20 
  -8   1  -2   16.00    8.50 
   8  -1  -2    0.40    4.90 
  -8  -1   2   13.90    7.50 
  -1   2   2 1611.74  125.59 
   1   2  -2 1582.44  125.09 
  -1  -2  -2 1682.43  125.29 
   1  -2   2 1550.84  125.59 
  -1   2   2 1565.44  125.39 
   1  -2   2 1629.04  125.49 
  -1  -2   2 1709.63  125.29 
   1   2   2 1604.24  125.19 
  -1   2  -2 1600.34  125.59 
   1  -2  -2 1602.24  125.59 
   1  -2  -2 1668.13  125.49 
  -1   2  -2 1544.35  125.49 
   2   2  -2 3781.22  297.27 
  -2   2   2 3906.01  297.87 
   2  -2   2 3823.22  298.07 
  -2  -2  -2 3545.15  297.67 
  -2   2   2 3959.50  297.97 
   2  -2   2 3848.91  297.87 
  -2  -2  -2 4090.99  297.77 
   2  -2  -2 3856.71  297.77 
  -2   2  -2 3619.94  297.87 
   2   2   2 3727.73  297.47 
  -2  -2   2 3693.83  297.17 
  -2   2  -2 3967.00  297.87 
  -2  -2   2 4155.38  297.87 
   2  -2  -2 3786.52  297.87 
   3  -2   2 2184.68  176.28 
  -3  -2  -2 2009.20  175.68 
  -3   2   2 2385.36  176.58 
  -3   2   2 2263.37  176.08 
  -3  -2  -2 2146.69  175.78 
   3   2  -2 2303.27  175.58 
   3  -2   2 2344.07  176.28 
   3  -2  -2 2294.57  175.98 
   3   2   2 2268.17  175.78 
  -3   2  -2 2285.87  176.38 
  -3   2  -2 2431.46  176.48 
  -3  -2   2 1901.51  175.58 
  -3  -2   2 2313.87  175.68 
   3  -2  -2 2244.68  176.18 
  -4   2   2 1102.29   86.09 
   4  -2   2 1103.69   85.99 
  -4  -2  -2 1059.79   85.79 
   4  -2   2 1069.19   86.09 
  -4   2   2  978.50   85.99 
  -4  -2  -2  944.01   85.39 
   4   2  -2 1074.49   85.19 
  -4   2  -2  947.21   85.59 
  -4  -2   2 1111.99   85.69 
   4   2   2 1059.49   85.39 
  -4  -2   2  941.71   85.59 
   4  -2  -2 1117.79   85.79 
  -4   2  -2 1095.29   86.29 
   4  -2  -2 1095.09   86.09 
  -5   2   2   80.39   12.50 
  -5  -2  -2   86.19   12.00 
   5  -2   2  102.49   12.80 
  -5  -2  -2   77.79   12.10 
  -5   2   2   85.79   13.90 
  -5   2  -2   73.79   11.70 
  -5  -2   2   99.79   12.20 
   5  -2  -2   98.99   12.50 
  -5   2  -2  101.09   12.60 
  -5  -2   2   84.19   12.00 
  -6  -2  -2  138.39   16.90 
  -6   2   2  108.49   17.00 
   6  -2   2  147.79   17.50 
  -6   2   2  136.99   16.60 
  -6  -2  -2  127.89   17.20 
   6  -2  -2  125.89   16.20 
  -6  -2   2  106.09   16.10 
  -6  -2   2  123.59   15.80 
  -6   2  -2  135.19   17.30 
  -6   2  -2  134.49   17.50 
  -7   2   2  126.89   19.50 
  -7  -2  -2  210.38   23.40 
  -7   2   2  213.68   23.90 
   7  -2   2  188.48   21.50 
  -7  -2  -2  153.48   21.00 
  -7  -2   2  137.69   20.00 
  -7  -2   2  208.48   23.60 
  -7   2  -2  203.98   23.30 
  -7   2  -2  164.88   21.60 
   7  -2  -2  162.28   20.70 
  -8  -2  -2   34.00   10.60 
  -8   2   2   36.90   11.50 
  -8   2  -2   41.10   11.40 
   8  -2  -2   36.30   10.50 
  -8  -2   2   46.50   11.90 
   0  -3  -2   94.99    8.40 
   0  -3  -2   91.09    9.10 
   0  -3   2  104.99    8.10 
   0   3   2   97.49    9.20 
   0  -3   2  100.39    8.50 
   0   3   2   96.09    8.30 
   0   3  -2   95.89    8.40 
   0   3  -2   94.79    8.10 
   2  -3   2  559.54   47.20 
  -2   3   2  573.44   46.90 
   2   3  -2  554.64   46.20 
  -2   3   2  548.35   46.80 
  -2  -3  -2  628.84   46.80 
   2  -3   2  593.44   47.00 
  -2   3  -2  595.04   46.90 
  -2  -3   2  621.54   46.80 
   2   3   2  563.74   46.40 
   2  -3  -2  586.94   46.80 
  -2  -3   2  580.64   46.30 
   2  -3  -2  526.45   47.40 
  -2   3  -2  540.95   47.00 
  -3   3   2 2388.56  184.18 
   3  -3   2 2494.35  184.38 
   3   3  -2 2296.77  183.18 
  -3  -3  -2 1991.00  183.28 
  -3  -3  -2 2326.37  183.88 
   3  -3   2 2314.57  184.28 
  -3   3   2 2498.65  184.48 
  -3  -3   2 2385.46  183.48 
   3  -3  -2 2375.76  184.38 
   3  -3  -2 2438.56  183.98 
   3   3   2 2322.27  183.48 
  -3  -3   2 2094.49  183.58 
  -3   3  -2 2329.37  184.38 
  -3   3  -2 2554.64  184.38 
  -4   3   2  281.07   27.10 
   4  -3   2  309.37   27.90 
  -4  -3  -2  250.87   26.50 
  -4  -3  -2  273.37   26.80 
  -4   3   2  334.57   28.20 
   4   3  -2  285.07   26.40 
   4  -3   2  294.17   27.30 
   4  -3  -2  283.97   27.30 
  -4  -3   2  309.17   26.90 
   4   3   2  291.57   26.70 
   4  -3  -2  293.67   27.00 
  -4   3  -2  297.37   27.60 
  -4  -3   2  251.17   26.60 
  -4   3  -2  314.67   27.80 
  -5  -3  -2  140.79   18.80 
  -5  -3  -2  115.39   16.10 
  -5   3   2  142.39   16.70 
  -5   3   2  144.09   17.20 
   5  -3   2  147.59   17.10 
   5  -3  -2  171.48   17.80 
  -5   3  -2  131.59   16.50 
  -5   3  -2  156.68   17.40 
  -5  -3   2  131.99   16.50 
  -5  -3   2  169.28   17.10 
  -6  -3  -2  455.75   42.80 
  -6   3   2  456.15   43.60 
  -6  -3  -2  509.05   43.50 
   6  -3   2  515.15   43.80 
  -6   3   2  490.05   43.20 
  -6   3  -2  504.45   43.90 
  -6   3  -2  407.16   42.70 
   6  -3  -2  467.55   43.00 
  -6  -3   2  395.56   41.80 
  -6  -3   2  392.46   42.30 
   7  -3   2  147.09   17.60 
  -7  -3  -2  114.19   16.10 
  -7   3   2  139.19   17.50 
  -7  -3  -2  128.59   17.80 
  -7   3   2  138.69   19.30 
  -7  -3   2   71.29   16.00 
  -7   3  -2  145.59   18.70 
   7  -3  -2  106.39   16.40 
  -7   3  -2  103.39   18.40 
  -7  -3   2  103.19   16.00 
  -8   3   2    9.60    7.90 
   8  -3   2   11.20    7.40 
  -8  -3  -2   13.40    6.10 
  -8   3  -2    8.30    5.50 
   8  -3  -2   15.90    6.50 
  -8  -3   2    8.40    6.80 
   0   4  -2  826.62   66.19 
   0   4   2  823.82   65.59 
   0   4   2  839.02   66.99 
   0  -4   2  842.22   66.19 
   0   4  -2  839.72   65.39 
   0  -4  -2  845.92   66.99 
   0  -4  -2  849.12   65.69 
   0   4   2  805.82   65.49 
   0  -4   2  902.41   65.39 
  -1  -4  -2  685.33   49.50 
   1  -4   2  565.84   50.19 
   1   4  -2  605.54   49.10 
  -1   4   2  613.54   49.80 
  -1   4   2  615.04   50.49 
   1  -4   2  665.93   49.90 
  -1  -4   2  658.03   49.30 
   1  -4  -2  648.54   49.80 
  -1   4  -2  643.04   50.29 
   1   4   2  588.44   49.20 
  -1  -4   2  604.84   49.70 
   1  -4  -2  630.44   50.59 
  -1   4  -2  619.94   49.60 
   2   4  -2  393.96   32.60 
  -2   4   2  403.06   33.80 
   2  -4   2  392.56   33.90 
  -2   4   2  402.16   33.50 
  -2  -4  -2  413.26   33.00 
   2  -4   2  399.26   33.50 
   2  -4  -2  408.06   33.40 
  -2   4  -2  399.16   33.30 
   2  -4  -2  370.06   33.70 
  -2  -4   2  443.96   33.30 
  -2   4  -2  388.56   33.70 
   2   4   2  376.76   32.80 
  -3   4   2  616.24   51.39 
  -3   4   2  677.73   51.69 
   3   4  -2  581.34   49.99 
   3  -4   2  659.23   51.49 
   3  -4   2  577.44   51.39 
  -3  -4  -2  641.24   51.29 
  -3  -4  -2  567.54   50.49 
  -3   4  -2  615.64   51.49 
   3   4   2  601.34   50.39 
  -3  -4   2  634.14   50.59 
   3  -4  -2  618.24   51.59 
   3  -4  -2  626.64   50.99 
  -3  -4   2  531.75   50.49 
  -3   4  -2  654.63   51.39 
  -4  -4  -2  391.26   40.80 
   4  -4   2  498.75   42.60 
  -4   4   2  499.45   42.20 
  -4   4   2  539.05   42.90 
   4  -4   2  494.45   42.10 
  -4  -4  -2  443.96   41.40 
   4   4  -2  481.95   40.90 
  -4   4  -2  498.65   42.20 
   4  -4  -2  515.85   42.10 
  -4  -4   2  412.46   41.20 
  -4  -4   2  512.55   41.70 
   4   4   2  470.75   41.10 
  -4   4  -2  494.55   42.40 
   4  -4  -2  465.35   42.20 
  -5   4   2  418.16   42.90 
  -5  -4  -2  479.65   43.00 
  -5  -4  -2  474.05   42.90 
  -5   4   2  556.84   44.10 
   5  -4   2  531.75   44.30 
  -5   4  -2  424.06   42.70 
  -5  -4   2  486.15   42.80 
  -5  -4   2  438.86   42.80 
   5  -4  -2  500.35   43.80 
  -5   4  -2  479.35   43.50 
   6  -4   2  191.88   21.90 
  -6   4   2  165.28   20.90 
  -6   4   2  227.18   22.30 
  -6  -4  -2  171.68   20.60 
  -6  -4  -2  163.68   20.40 
  -6   4  -2  181.98   21.60 
   6  -4  -2  188.48   21.40 
  -6  -4   2  177.68   20.50 
  -6   4  -2  184.08   21.40 
  -6  -4   2  165.58   21.10 
  -7  -4  -2   36.00   10.60 
  -7   4   2   60.29   13.50 
  -7   4   2   44.80   10.30 
  -7  -4  -2   25.70    8.10 
   7  -4   2   65.59   15.10 
   7  -4  -2   33.50    8.90 
  -7  -4   2   50.29   12.10 
  -7   4  -2   57.89   13.40 
  -7   4  -2   38.00    9.20 
  -7  -4   2   43.60   10.00 
  -8  -4  -2    9.80    6.50 
   8  -4   2   13.10    7.10 
  -8   4   2    9.80    6.80 
  -8   4  -2    8.90    5.70 
   8  -4  -2   11.40    6.70 
  -8  -4   2    2.90    5.60 
   0   5  -2  212.78   17.30 
   0   5   2  161.68   21.70 
   0  -5   2  222.58   18.50 
   0   5   2  213.78   17.50 
   0   5  -2  217.38   18.50 
   0  -5   2  239.28   17.30 
   0  -5  -2  222.08   17.60 
   0   5   2  219.88   17.60 
   0  -5  -2  206.88   19.10 
  -1   5   2  170.18   16.30 
  -1  -5  -2  197.88   15.10 
   1  -5   2  181.68   16.20 
  -1  -5  -2  175.48   16.50 
  -1   5   2  177.48   15.40 
   1  -5   2  190.38   15.60 
   1   5  -2  167.18   14.60 
  -1   5  -2  170.48   15.90 
  -1  -5   2  188.98   14.90 
  -1  -5   2  193.38   14.90 
   1  -5  -2  174.48   16.40 
  -1   5  -2  164.98   15.10 
  -1  -5   2  182.58   15.80 
   1   5   2  170.38   14.80 
  -2   5   2  305.97   26.10 
   2  -5   2  298.67   26.10 
  -2  -5  -2  315.27   25.50 
   2   5  -2  299.97   25.00 
   2  -5   2  300.17   26.70 
  -2   5   2  273.27   27.80 
   2  -5  -2  296.77   26.70 
  -2   5  -2  302.37   25.90 
   2   5   2  288.87   25.20 
  -2  -5   2  318.87   25.60 
  -2   5  -2  300.87   26.40 
   2  -5  -2  310.47   25.90 
  -3   5   2  137.19   14.70 
   3  -5   2  140.09   14.60 
  -3  -5  -2  114.19   13.50 
   3  -5   2  153.28   15.50 
  -3   5   2  143.09   14.80 
   3   5  -2  136.89   13.50 
  -3   5  -2  150.98   14.80 
  -3  -5   2  128.59   14.00 
  -3   5  -2  137.99   14.80 
   3  -5  -2  148.19   14.60 
  -3  -5   2  131.49   13.80 
   3   5   2  151.38   14.00 
   3  -5  -2  144.69   15.20 
   4  -5   2  152.38   16.10 
  -4   5   2  135.19   15.40 
  -4   5   2  148.09   15.90 
  -4  -5  -2  125.99   14.70 
  -4  -5  -2  123.59   14.70 
   4   5  -2  123.09   13.90 
   4  -5   2  126.69   15.60 
  -4   5  -2  150.38   15.70 
   4  -5  -2  139.59   16.20 
  -4  -5   2  132.39   14.70 
   4   5   2  140.19   14.50 
   4  -5  -2  130.19   15.50 
  -4  -5   2  143.99   15.30 
  -4   5  -2  145.49   15.90 
  -5  -5  -2  269.07   25.50 
  -5   5   2  252.47   25.60 
  -5  -5  -2  246.38   24.90 
   5  -5   2  266.87   26.30 
  -5   5   2  202.08   24.70 
  -5   5  -2  269.37   26.00 
   5  -5  -2  251.87   25.70 
  -5   5  -2  221.48   24.90 
  -5  -5   2  283.27   25.50 
  -5  -5   2  216.28   24.60 
  -6   5   2    8.20    4.70 
  -6  -5  -2    6.00    5.60 
  -6  -5  -2    7.10    5.00 
  -6   5   2   11.80    6.60 
   6  -5   2   14.80    6.00 
  -6   5  -2   13.20    5.10 
  -6  -5   2   17.50    6.90 
  -6   5  -2   13.70    7.20 
   6  -5  -2   19.50    5.40 
  -6  -5   2   11.80    4.20 
  -7   5   2    9.60    5.80 
  -7  -5  -2    6.30    5.10 
  -7   5   2   18.00    8.30 
  -7  -5  -2   11.60    7.10 
   7  -5   2   18.30    6.60 
  -7   5  -2    8.10    6.40 
  -7  -5   2    2.00    6.20 
  -7   5  -2    7.00    5.60 
   7  -5  -2   10.00    5.00 
  -7  -5   2   -2.00    3.90 
   8  -5   2   -3.50    4.80 
  -8  -5  -2    6.10    6.90 
  -8   5   2   -5.30    6.00 
  -8   5  -2    9.30    6.40 
  -8  -5   2   15.70    7.50 
   8  -5  -2    5.20    7.70 
   0   6  -2 1760.42  144.89 
   0   6   2 1853.31  143.59 
   0  -6   2 2016.00  143.19 
   0  -6   2 1962.80  145.09 
   0   6  -2 1856.31  143.19 
   0  -6  -2 1791.92  145.59 
   0   6   2 1840.52  143.39 
   0   6   2 1743.63  145.59 
   1  -6   2  256.97   22.60 
  -1  -6  -2  282.47   21.10 
   1  -6   2  276.97   21.70 
  -1   6   2  248.78   22.80 
  -1  -6  -2  252.57   23.00 
  -1   6   2  248.18   21.50 
   1  -6  -2  256.77   22.90 
  -1   6  -2  247.98   21.20 
  -1  -6   2  252.47   22.30 
  -1   6  -2  240.78   22.30 
  -1  -6   2  261.47   20.70 
   1   6   2  236.78   20.80 
  -1  -6   2  274.57   20.80 
   1  -6  -2  263.87   22.00 
   2  -6   2 5102.29  391.66 
   2   6  -2 4750.62  389.16 
  -2   6   2 4986.80  391.36 
  -2  -6  -2 5569.64  389.86 
   2  -6   2 5159.88  390.66 
  -2   6   2 4885.01  390.46 
  -2   6  -2 4888.41  391.06 
   2  -6  -2 5165.98  390.46 
   2   6   2 4673.73  389.46 
  -2  -6   2 5478.45  389.96 
   2  -6  -2 4895.01  391.56 
  -2   6  -2 4935.31  390.26 
  -3   6   2  236.88   23.60 
  -3  -6  -2  279.47   23.40 
  -3   6   2  233.28   23.80 
   3  -6   2  262.27   24.00 
   3   6  -2  238.68   22.40 
   3  -6   2  255.57   24.60 
  -3   6  -2  281.07   24.00 
   3  -6  -2  268.27   24.80 
   3   6   2  243.68   22.80 
  -3   6  -2  241.28   24.00 
  -3  -6   2  291.47   23.70 
   3  -6  -2  262.27   23.80 
  -4  -6  -2  778.22   62.59 
  -4   6   2  769.62   63.39 
  -4  -6  -2  708.43   62.79 
   4   6  -2  665.23   60.99 
   4  -6   2  735.73   63.79 
  -4   6   2  751.82   63.29 
  -4   6  -2  791.92   63.29 
  -4   6  -2  740.53   63.39 
  -4  -6   2  764.72   62.59 
  -4  -6   2  835.22   63.19 
   4  -6  -2  734.93   63.69 
   4   6   2  719.73   61.69 
   5  -6   2   46.20   10.00 
  -5   6   2   75.39   13.20 
  -5   6   2   70.29   10.70 
  -5  -6  -2   63.39   11.60 
  -5  -6  -2   51.29   10.30 
   5  -6  -2   48.50   10.80 
  -5   6  -2   79.89   11.30 
  -5  -6   2   69.89   11.90 
  -5   6  -2   38.70   10.40 
  -5  -6   2   53.39   10.60 
  -6   6   2   54.69   12.20 
  -6  -6  -2   44.90   10.60 
  -6  -6  -2   44.70    9.50 
   6  -6   2   63.19   13.00 
  -6   6   2   69.39   12.90 
  -6   6  -2   57.09   11.90 
  -6   6  -2   89.79   12.50 
  -6  -6   2   65.79   10.00 
   6  -6  -2   52.69   12.00 
  -6  -6   2   43.40   10.60 
   7  -6   2   89.99   16.50 
  -7  -6  -2   85.59   15.90 
  -7   6   2   69.59   17.10 
  -7   6   2  106.19   15.90 
  -7  -6  -2   89.29   14.30 
  -7  -6   2  119.59   16.10 
  -7   6  -2  102.99   15.90 
   7  -6  -2  130.19   16.90 
  -7  -6   2  101.49   14.90 
  -8  -6  -2   34.20   10.40 
  -8   6   2   39.80   10.40 
   8  -6   2   41.00   10.80 
  -8  -6   2   20.70    7.50 
  -8   6  -2   11.00    7.30 
   8  -6  -2   18.30    7.70 
   0   7   2  143.09   12.70 
   0  -7   2  171.48   12.40 
   0  -7   2  177.38   14.90 
   0   7  -2  146.09   14.50 
   0  -7  -2  149.19   15.20 
   0   7   2  149.69   12.80 
   0   7   2  152.38   15.20 
   0   7  -2  149.29   12.30 
  -1   7   2 2304.87  187.68 
  -1   7   2 2379.56  189.58 
  -1  -7  -2 2470.75  187.08 
   1  -7   2 2484.65  187.88 
   1  -7   2 2495.35  189.38 
  -1  -7  -2 2392.96  189.78 
  -1  -7   2 2451.45  188.98 
  -1   7  -2 2327.07  187.38 
   1   7   2 2269.27  186.78 
  -1  -7   2 2420.26  186.58 
   1  -7  -2 2411.76  189.58 
  -1  -7   2 2555.94  186.68 
  -1   7  -2 2347.97  188.98 
   1  -7  -2 2539.45  187.78 
  -2   7   2 1341.47  112.19 
  -2  -7  -2 1413.06  112.69 
   2   7  -2 1330.87  109.79 
   2  -7   2 1476.05  111.49 
  -2  -7  -2 1550.14  110.39 
  -2   7   2 1333.77  111.19 
   2  -7   2 1407.46  112.59 
  -2  -7   2 1521.75  110.49 
  -2   7  -2 1320.97  111.89 
   2  -7  -2 1455.25  111.19 
  -2  -7   2 1438.86  111.89 
  -2   7  -2 1426.16  110.99 
   2  -7  -2 1371.46  112.59 
   2   7   2 1318.07  110.09 
  -3  -7  -2   48.50    6.20 
   3  -7   2   43.00    8.10 
  -3   7   2   34.60    6.80 
   3   7  -2   37.80    5.40 
  -3   7   2   44.50    8.00 
   3  -7   2   40.70    7.80 
  -3   7  -2   44.00    7.60 
   3  -7  -2   45.20    8.30 
   3   7   2   37.90    5.90 
   3  -7  -2   45.00    6.90 
  -3  -7   2   45.30    6.20 
  -3   7  -2   37.90    7.60 
  -4  -7  -2  452.75   36.20 
   4   7  -2  393.76   34.90 
   4  -7   2  412.66   37.70 
  -4   7   2  380.36   36.70 
  -4   7   2  409.86   36.80 
   4  -7  -2  367.86   37.00 
  -4  -7   2  441.46   36.50 
  -4   7  -2  394.16   36.30 
  -4  -7   2  446.16   36.30 
   4   7   2  365.16   34.90 
  -4   7  -2  389.26   36.80 
  -5  -7  -2   40.40    8.60 
  -5   7   2   37.20    7.90 
   5  -7   2   58.89   12.20 
  -5   7   2   50.59   10.70 
  -5  -7  -2   36.30    8.30 
   5  -7  -2   28.70    8.10 
  -5  -7   2   62.89    9.00 
  -5   7  -2   37.00    9.70 
  -5  -7   2   43.20    8.90 
  -5   7  -2   58.89   10.80 
  -6   7   2    8.50    6.00 
   6  -7   2   14.70    6.00 
  -6   7   2   -0.40    3.60 
  -6  -7  -2   -1.70    3.60 
  -6  -7  -2   11.00    4.30 
  -6  -7   2    9.30    5.30 
   6  -7  -2   11.70    5.90 
  -6   7  -2   11.20    6.60 
  -6  -7   2    1.30    3.90 
   7  -7   2   21.40    7.90 
  -7   7   2   27.30    9.20 
  -7  -7  -2   17.20    8.10 
  -7  -7  -2   12.40    5.70 
  -7   7   2   26.50    9.10 
  -7  -7   2   29.10    7.90 
  -7   7  -2   12.60    6.80 
  -7  -7   2   25.60    9.00 
   7  -7  -2    9.50    9.70 
   8  -7   2   53.79   13.20 
  -8   7   2   82.89   24.80 
  -8  -7  -2   67.19   13.40 
  -8   7  -2   57.49   15.00 
   8  -7  -2   58.69   14.80 
  -8  -7   2   60.69   12.90 
   0   8   2 5004.50  397.96 
   0  -8   2 5400.96  397.26 
   0   8  -2 5034.30  397.16 
   0   8   2 5025.10  394.66 
   0  -8  -2 5157.58  397.96 
   0   8   2 5117.19  394.66 
  -1   8   2  131.59   14.70 
  -1   8   2  147.69   12.90 
  -1   8   2  133.19   12.70 
   1  -8   2  142.99   13.30 
   1  -8   2  148.99   14.50 
  -1  -8  -2  140.29   14.90 
  -1  -8  -2  145.09   12.00 
   1  -8  -2  140.39   14.70 
  -1   8  -2  130.19   12.30 
  -1  -8   2  158.08   14.50 
   1   8   2  132.69   11.70 
  -1   8  -2  150.08   14.40 
   1  -8  -2  154.38   12.90 
  -2   8   2  817.22   70.39 
   2  -8   2  843.82   70.59 
  -2   8   2  815.02   68.99 
   2  -8   2  894.11   69.19 
  -2  -8  -2  904.01   67.99 
  -2  -8  -2  828.02   70.79 
  -2  -8   2  938.51   68.09 
  -2   8  -2  841.12   68.69 
   2  -8  -2  842.52   70.69 
  -2  -8   2  913.21   70.89 
  -2   8  -2  856.11   70.19 
   2   8   2  778.12   67.69 
   2  -8  -2  882.41   68.99 
  -3   8   2  335.17   29.00 
   3  -8   2  343.17   30.50 
  -3  -8  -2  274.67   27.20 
   3   8  -2  295.57   26.90 
   3  -8   2  336.87   29.00 
  -3   8   2  329.77   29.80 
   3  -8  -2  313.17   30.00 
  -3   8  -2  331.87   28.60 
   3   8   2  316.27   27.50 
   3  -8  -2  326.57   30.20 
  -3   8  -2  330.77   29.60 
  -4   8   2  297.17   26.50 
   4  -8   2  267.97   28.70 
  -4  -8  -2  246.68   24.50 
  -4   8   2  278.97   26.70 
  -4   8  -2  273.07   26.50 
  -4   8  -2  267.97   25.80 
   4   8   2  262.17   24.40 
  -4  -8   2  221.28   24.50 
  -4  -8   2  314.67   26.70 
   4  -8  -2  254.57   27.00 
  -5   8   2   28.80    7.70 
   5  -8   2   17.10    6.70 
  -5  -8  -2   15.60    5.10 
  -5   8   2   15.00    5.90 
  -5  -8  -2   18.60    6.20 
  -5  -8   2   12.10    5.70 
   5  -8  -2   25.60    7.70 
  -5  -8   2   30.20    7.30 
  -5   8  -2    9.40    5.70 
  -5   8  -2   23.00    7.20 
  -6  -8  -2   70.89   11.10 
  -6   8   2   86.89   13.20 
   6  -8   2   68.19   13.00 
  -6  -8  -2   64.89   12.60 
  -6  -8   2   47.40   10.30 
  -6  -8   2   66.59   13.10 
   6  -8  -2   91.69   13.80 
   7  -8   2  105.79   18.40 
  -7   8   2  106.69   18.50 
  -7  -8  -2   74.49   15.00 
  -7  -8   2   85.79   16.20 
  -7   8  -2  123.79   16.00 
  -7  -8   2   90.39   14.10 
   7  -8  -2   72.39   14.40 
  -8   8   2   17.50   10.20 
   8  -8   2   12.60    8.10 
  -8  -8  -2    6.00    5.80 
   8  -8  -2   13.10    7.60 
  -8  -8   2   18.10    7.90 
  -8   8  -2   14.70    7.80 
   0   9  -2  767.02   64.09 
   0   9   2  765.02   61.09 
   0  -9   2  796.02   64.09 
   0   9   2  785.62   61.09 
   0   9   2  795.32   64.99 
   0  -9  -2  809.02   64.99 
   1  -9   2  446.86   35.20 
  -1   9   2  407.56   34.40 
   1  -9   2  432.46   36.80 
  -1   9   2  423.86   34.60 
  -1  -9  -2  431.26   37.40 
  -1  -9  -2  435.86   33.40 
  -1   9   2  446.66   37.50 
   1   9   2  416.16   33.20 
   1   9   2  408.96   33.20 
  -1   9  -2  420.36   34.10 
   1  -9  -2  436.26   37.20 
  -1   9  -2  395.66   36.40 
   1  -9  -2  457.15   34.70 
  -1  -9   2  361.76   40.70 
   2   9  -2    2.20    1.40 
   2  -9   2    3.60    2.30 
  -2   9   2    1.40    2.10 
   2  -9   2    2.40    2.60 
  -2  -9  -2    5.50    1.90 
  -2  -9  -2    0.70    3.10 
  -2   9   2    0.80    2.30 
  -2  -9   2    5.00    1.80 
   2   9   2    5.20    1.80 
   2  -9  -2   -1.20    1.90 
  -2   9  -2    1.30    1.90 
   2  -9  -2    2.40    2.30 
  -2   9  -2    4.80    5.00 
  -2  -9   2    1.90    1.40 
  -2  -9   2    1.80    2.30 
   3  -9   2  121.49   14.80 
  -3   9   2  124.69   13.70 
  -3   9   2  115.89   14.30 
   3  -9   2  135.59   15.30 
  -3  -9  -2  141.89   12.70 
   3   9  -2  105.69   11.50 
   3  -9  -2  124.69   14.90 
   3  -9  -2  122.19   14.70 
  -3  -9   2  132.09   12.70 
  -3   9  -2  123.59   13.30 
  -3  -9   2  149.59   14.90 
  -3   9  -2  115.69   14.30 
   3   9   2  113.29   12.10 
   4   9  -2   27.70    5.60 
   4  -9   2   36.60    8.60 
  -4   9   2   21.80    6.70 
  -4   9   2   28.30    7.40 
  -4  -9  -2   24.30    5.40 
  -4   9  -2   16.30    6.10 
  -4   9  -2   23.60    6.60 
  -4  -9   2   22.50    5.30 
   4  -9  -2   25.30    6.40 
   4   9   2   13.20    5.70 
  -5  -9  -2   49.20    9.90 
  -5  -9  -2   65.99   11.30 
  -5   9   2   74.69   11.40 
  -5   9   2   78.89   11.50 
   5  -9   2   85.19   13.00 
   5  -9  -2   88.99   15.50 
  -5  -9   2   62.69    9.70 
  -5   9  -2   64.09   11.80 
  -5  -9   2   54.09   10.70 
  -6   9   2   63.29   12.60 
   6  -9   2   37.70    9.40 
  -6  -9  -2   34.70    9.20 
  -6  -9  -2   27.20    7.70 
  -6   9   2   57.89   10.30 
   6  -9  -2   51.39   12.00 
  -6   9  -2   60.59   12.80 
  -6  -9   2   30.60    7.90 
  -6  -9   2   44.70    9.90 
  -7   9   2    9.00    5.80 
   7  -9   2    5.50    6.40 
  -7  -9  -2   10.40    6.30 
  -7  -9   2   -0.90    4.60 
   7  -9  -2    0.40    4.70 
  -7   9  -2    4.60    5.40 
  -8   9   2   31.00    9.70 
   8  -9   2   41.60   10.90 
  -8  -9  -2   34.80    9.30 
  -8   9  -2   22.70   10.20 
  -8  -9   2   25.80    8.30 
   8  -9  -2   20.30    9.60 
   0 -10  -2  128.09   14.80 
   0 -10   2  138.49   14.30 
   0  10   2  127.39   14.60 
   0  10  -2  133.69   14.10 
  -1  10   2  194.28   21.20 
  -1  10   2  198.78   18.30 
   1 -10   2  230.08   18.30 
   1 -10   2  207.58   20.80 
  -1  10   2  197.28   18.20 
   1 -10  -2  243.48   18.90 
  -1  10  -2  229.98   21.20 
  -1  10  -2  207.28   17.90 
   1 -10  -2  218.68   21.30 
  -1 -10   2  219.58   20.70 
  -2  10   2  211.58   19.60 
  -2 -10  -2  224.48   18.20 
  -2 -10  -2  249.97   22.90 
   2 -10   2  203.38   21.40 
   2 -10   2  220.48   19.60 
  -2  10   2  213.48   21.80 
   2  10   2  200.18   18.10 
  -2 -10   2  219.78   17.70 
   2 -10  -2  225.58   22.10 
  -2 -10   2  220.28   21.40 
  -2  10  -2  188.28   20.80 
  -2 -10   2  215.98   17.90 
  -2  10  -2  199.28   19.10 
   2 -10  -2  223.88   19.50 
  -3  10   2  191.58   19.10 
  -3 -10  -2  217.08   17.70 
   3  10  -2  180.18   16.80 
  -3 -10  -2  205.48   21.40 
  -3  10   2  201.58   23.30 
   3 -10   2  193.08   20.90 
   3 -10  -2  205.28   19.10 
  -3  10  -2  192.08   20.10 
  -3  10  -2  190.38   18.70 
  -3 -10   2  150.98   19.10 
   3 -10  -2  183.28   20.70 
   3  10   2  174.68   17.20 
  -3 -10   2  211.08   17.70 
  -4 -10  -2   96.49   12.40 
  -4  10   2  143.09   15.20 
   4 -10   2  128.29   16.10 
   4  10  -2  119.79   12.40 
  -4  10   2  115.49   15.30 
  -4 -10   2  114.99   12.90 
   4  10   2  115.59   14.10 
   4 -10  -2  112.49   26.30 
  -4  10  -2  113.79   13.80 
  -5 -10  -2    5.70    3.50 
   5 -10   2    5.30    4.70 
  -5  10   2    7.50    6.10 
  -5 -10  -2    5.70    4.30 
  -5  10   2   12.50    6.30 
  -5  10  -2   14.90    5.80 
   5 -10  -2   12.20    5.80 
  -5 -10   2   17.10    5.70 
  -5 -10   2   11.40    4.50 
  -6 -10  -2   27.50    7.80 
  -6 -10  -2   25.30    7.80 
   6 -10   2   46.70   11.10 
  -6  10   2   30.80    9.30 
  -6  10  -2   58.19   11.60 
  -6 -10   2   31.60    8.20 
  -6 -10   2   30.10    8.10 
   6 -10  -2   26.90   10.00 
   7 -10   2   12.50    7.70 
  -7  10   2   35.60    9.80 
  -7 -10  -2   22.70    7.30 
  -7  10  -2   21.60    8.20 
   7 -10  -2   25.10    9.10 
  -7 -10   2   27.80    9.20 
   0 -11  -2  712.93   58.69 
   0  11   2  614.24   57.89 
   0 -11   2  759.32   58.19 
   0  11  -2  673.63   57.69 
  -1 -11  -2  121.49   15.10 
  -1  11   2  129.69   15.40 
   1 -11   2  124.99   14.70 
  -1  11   2  125.69   11.90 
   1 -11   2  144.89   11.60 
  -1  11   2  126.79   11.90 
  -1 -11   2  134.79   14.60 
  -1  11  -2  121.59   14.40 
   1 -11  -2  134.89   15.70 
  -1  11  -2  130.19   11.40 
   2 -11   2  480.85   39.30 
  -2  11   2  434.76   36.00 
  -2 -11  -2  431.96   39.20 
  -2  11   2  422.86   38.70 
   2 -11   2  464.95   36.00 
   2  11   2  404.46   33.80 
  -2  11  -2  413.96   35.40 
  -2 -11   2  349.17   37.30 
   2 -11  -2  442.86   35.90 
   2 -11  -2  427.76   39.10 
   3 -11   2  370.86   33.90 
  -3 -11  -2  372.16   29.40 
  -3 -11  -2  364.96   34.20 
  -3  11   2  337.87   33.00 
   3  11  -2  317.27   28.50 
   3 -11   2  346.57   31.10 
  -3  11   2  340.37   31.00 
  -3  11  -2  351.86   30.80 
   3 -11  -2  388.56   34.30 
  -3 -11   2  292.47   31.90 
   3  11   2  327.87   28.90 
   3 -11  -2  342.27   30.80 
  -3 -11   2  359.16   29.10 
   4  11  -2   67.49    8.20 
  -4  11   2   64.79   10.10 
  -4 -11  -2   78.29   12.00 
  -4 -11  -2   67.09    8.40 
   4 -11   2   49.40   11.10 
  -4  11   2   84.99   12.60 
   4 -11  -2   71.39   13.70 
  -4 -11   2   73.29   11.30 
  -4  11  -2   69.99    9.90 
   4  11   2   57.49    8.20 
  -4 -11   2   52.19    8.10 
  -5  11   2   77.19   13.30 
   5 -11   2   69.49   13.60 
  -5 -11  -2   73.49    9.90 
  -5  11  -2   75.99   13.20 
  -5 -11   2   54.39   10.40 
   5 -11  -2   69.79   14.40 
  -5 -11   2   89.49   12.20 
  -6  11   2   18.30    7.00 
  -6 -11  -2    5.60    5.20 
  -6 -11  -2   11.80    5.80 
   6 -11   2   10.40    5.70 
  -6  11  -2   24.70    8.40 
   6 -11  -2   17.90    7.80 
  -6 -11   2    9.30    6.00 
  -6 -11   2    5.90    5.40 
   7 -11   2   94.29   18.40 
  -7 -11  -2   88.09   15.50 
  -7  11   2   77.09   15.30 
   7 -11  -2   89.09   17.00 
  -7  11  -2   82.09   15.80 
  -7 -11   2   71.99   14.20 
   0  12   2 1023.90   92.89 
   0 -12   2 1213.38   92.99 
   0 -12  -2 1170.58   93.49 
  -1 -12  -2  378.76   33.50 
   1 -12   2  368.56   32.70 
  -1  12   2  343.57   28.70 
  -1  12   2  361.16   29.90 
  -1  12   2  321.67   32.50 
   1 -12   2  377.56   28.40 
  -1  12  -2  332.37   29.70 
  -1 -12   2  305.97   31.50 
   1 -12  -2  354.26   32.90 
  -2  12   2 1569.44  132.89 
  -2  12   2 1575.84  129.29 
   2 -12   2 1599.64  132.69 
  -2  12   2 1612.44  129.39 
   2 -12   2 1722.73  129.29 
  -2 -12  -2 1683.73  133.59 
   2 -12  -2 1687.53  133.39 
  -2 -12   2 1491.95  131.79 
   2 -12  -2 1794.82  129.69 
  -2  12  -2 1662.73  128.99 
  -3 -12  -2  607.54   52.19 
  -3 -12  -2  594.24   46.20 
   3  12  -2  534.85   45.30 
   3 -12   2  597.04   48.20 
  -3  12   2  555.04   48.10 
   3 -12   2  554.94   51.09 
  -3 -12   2  598.44   46.20 
   3 -12  -2  550.44   47.80 
  -3 -12   2  580.04   50.69 
  -3  12  -2  571.24   47.90 
   3 -12  -2  556.04   51.29 
   3  12   2  530.05   45.60 
   4 -12   2  125.69   17.00 
  -4 -12  -2  124.49   17.10 
  -4 -12  -2  104.89   12.40 
  -4  12   2  150.78   15.30 
   4  12  -2  114.69   12.10 
   4 -12  -2  121.59   16.80 
  -4  12  -2  124.09   14.40 
   4  12   2  115.69   12.50 
  -4 -12   2  159.18   23.70 
  -4 -12   2  105.09   12.20 
   5  12  -2  157.98   16.60 
  -5 -12  -2  125.89   14.50 
   5 -12   2  165.58   20.40 
  -5  12   2  133.89   17.40 
  -5 -12  -2  161.68   20.30 
   5 -12  -2  129.29   18.80 
  -5 -12   2  143.99   18.70 
  -5  12  -2  150.08   17.30 
  -5 -12   2  109.49   14.60 
  -6  12   2  102.29   15.10 
  -6 -12  -2   69.39   11.10 
   6 -12   2   86.59   17.00 
  -6 -12   2   81.19   11.80 
   6 -12  -2   77.39   16.30 
  -6  12  -2   71.99   14.40 
  -7  12   2   44.00   11.80 
   7 -12   2   52.79   13.40 
  -7 -12  -2   42.00   10.10 
  -7  12  -2   48.30   11.50 
  -7 -12   2   42.60   10.60 
   7 -12  -2   75.09   16.40 
   0 -13  -2  476.55   43.30 
   0 -13   2  477.75   42.50 
  -1  13   2 2598.04  201.08 
  -1 -13  -2 2796.32  206.88 
   1 -13   2 2711.23  200.38 
  -1  13   2 2470.25  201.18 
   1 -13   2 2732.53  206.08 
   1 -13  -2 2766.02  206.58 
  -1 -13   2 2189.78  204.38 
  -1  13  -2 2496.55  200.08 
  -1  13  -2 2594.14  200.18 
  -2 -13  -2  122.29   15.30 
   2 -13   2   88.99   13.30 
  -2  13   2   86.09   10.50 
   2 -13   2  100.09   10.30 
  -2  13   2   99.49   10.80 
   2 -13  -2   92.79   13.60 
   2 -13  -2  106.69   10.70 
  -2  13  -2  103.69   10.40 
  -2 -13   2   92.59   13.20 
  -3 -13  -2   -1.80    1.70 
   3 -13   2    1.90    4.00 
  -3  13   2    4.90    3.80 
   3 -13   2   -1.70    3.50 
  -3 -13  -2   -3.80    3.20 
   3 -13  -2    2.30    3.40 
  -3  13  -2   -2.00    2.90 
   3 -13  -2    0.20    3.20 
  -3 -13   2    1.80    2.10 
  -3 -13   2    2.20    1.90 
  -3 -13   2   -1.20    3.30 
   4  13  -2   17.40    4.00 
  -4 -13  -2   13.20    4.20 
  -4 -13  -2   25.00   12.80 
   4 -13   2   27.90    7.60 
  -4  13   2   17.90    6.30 
  -4 -13   2   22.40    4.40 
  -4 -13   2   19.50    5.00 
   4 -13  -2   21.10    6.80 
  -4 -13   2   30.30    8.30 
   4  13   2   16.10    4.10 
  -4  13  -2   23.10    6.00 
   5  13  -2   73.89   10.30 
  -5 -13  -2   77.39   10.20 
   5 -13   2   81.09   16.40 
  -5  13   2   84.89   13.30 
  -5 -13  -2   67.39   14.30 
  -5 -13   2   65.39    9.70 
  -5 -13   2   73.09   12.30 
  -5 -13   2   99.59   15.30 
  -5  13  -2  105.09   13.20 
   5 -13  -2  103.89   18.10 
   5  13   2   95.39   12.20 
  -6 -13  -2    7.00    6.40 
  -6 -13  -2    0.90    4.10 
   6 -13   2   12.90    7.20 
  -6  13   2   10.40    7.00 
  -6 -13   2    3.20    4.80 
   6 -13  -2   -1.90    5.10 
  -6  13  -2   26.80    8.50 
  -6 -13   2   22.40    5.30 
  -7 -13  -2   12.00    7.00 
  -7  13   2   23.20    8.90 
   7 -13   2   11.30    8.30 
  -7  13  -2   15.90    7.50 
  -7 -13   2    1.70    6.00 
   7 -13  -2   23.40   10.60 
   0 -14   2 1007.10   83.99 
   0 -14  -2 1009.00   84.69 
  -1 -14  -2    0.70    3.50 
  -1  14   2    4.30    1.60 
   1 -14   2    9.30    5.10 
  -1  14   2    5.20    1.70 
   1 -14  -2    4.60    4.50 
  -1 -14   2    9.20    4.90 
   2 -14   2   31.60    5.00 
  -2  14   2   19.00    4.50 
  -2 -14  -2   32.00    9.10 
   2 -14   2    8.90    4.80 
  -2  14   2   20.10    4.40 
  -2 -14   2   15.70    5.70 
   2 -14  -2   26.90    4.90 
   2 -14  -2    7.70    5.30 
  -2  14  -2   21.00    4.20 
   3 -14   2  643.84   53.99 
  -3 -14  -2  681.03   59.49 
   3 -14   2  649.04   58.79 
  -3  14   2  641.34   54.59 
  -3  14  -2  660.13   54.19 
  -3 -14   2  685.03   58.49 
   3 -14  -2  599.34   58.19 
   3 -14  -2  652.03   54.49 
   4 -14   2   -1.80    4.60 
  -4 -14  -2    9.40    2.90 
  -4  14   2    6.30    4.50 
   4  14  -2    5.40    2.80 
  -4 -14  -2    8.40    4.50 
  -4 -14   2    9.40    2.80 
  -4 -14   2   11.80    3.60 
   4  14   2   11.30    3.50 
  -4 -14   2    7.70    5.00 
   4 -14  -2    3.00    4.90 
  -4  14  -2   10.90    4.80 
  -5  14   2  168.58   19.70 
   5 -14   2  177.78   24.10 
  -5 -14  -2  128.29   16.40 
  -5 -14  -2  182.38   23.00 
   5  14  -2  162.38   16.30 
   5 -14  -2  161.28   22.60 
  -5 -14   2  133.49   16.40 
  -5  14  -2  198.18   19.80 
   5  14   2  162.48   16.50 
  -6  14   2   44.60   10.90 
  -6 -14  -2   44.00    8.30 
   6 -14   2   33.30   12.10 
  -6 -14  -2   49.50   12.40 
   6 -14  -2   38.10   11.90 
  -6 -14   2   28.30    7.80 
  -6 -14   2   67.69   20.80 
  -6  14  -2   49.70   11.20 
   0 -15  -2   74.69   12.30 
   0 -15   2   76.09   11.80 
  -1 -15  -2   28.90    7.60 
   1 -15   2   35.60    8.90 
   1 -15  -2   25.20    7.10 
  -1 -15   2   33.30    8.00 
  -2  15   2   29.00    5.60 
   2 -15   2   25.80    7.70 
   2 -15   2   31.90    4.80 
  -2 -15  -2   41.00    9.40 
  -2  15   2   40.20    5.60 
  -2 -15   2   39.50    9.40 
  -2  15  -2   36.60    5.00 
   2 -15  -2   43.20   10.20 
  -3  15   2  132.49   15.10 
  -3 -15  -2  152.88   19.10 
  -3  15   2  126.79   14.80 
   3 -15   2  147.09   15.70 
   3 -15   2  124.69   18.40 
   3 -15  -2  145.89   15.00 
   3 -15  -2  151.08   19.40 
  -3 -15   2  147.59   18.70 
  -3  15  -2  145.69   14.80 
  -4 -15  -2    5.40    2.90 
   4 -15   2    8.00    5.90 
  -4  15   2   -0.50    3.70 
  -4 -15  -2    8.70    5.70 
  -4  15  -2   11.80    4.40 
  -4 -15   2   10.90    3.80 
  -4 -15   2    7.70    2.20 
   4 -15  -2   19.60    8.40 
   4  15   2    9.50    2.70 
  -4 -15   2    6.80    6.40 
  -5 -15  -2    1.00    4.70 
  -5  15   2   -6.30    4.50 
  -5 -15  -2    4.60    3.20 
   5 -15   2    6.90    6.70 
  -5 -15   2    1.50    4.60 
  -5 -15   2    3.40    3.00 
  -5  15  -2    8.20    5.50 
   5 -15  -2  -12.10    4.90 
  -6 -15  -2    1.50    4.50 
   6 -15   2   12.70    8.10 
  -6 -15  -2    7.80    7.50 
   6 -15  -2   18.50    8.90 
  -6 -15   2   27.10   10.00 
  -6 -15   2   13.90    4.80 
  -6  15  -2   12.90    7.20 
   0 -16   2   -0.40    2.90 
   0 -16  -2    5.90    4.80 
   1 -16   2   32.30    9.10 
  -1 -16  -2   61.49   11.70 
  -1 -16   2   51.69   10.70 
   1 -16  -2   35.00    9.10 
  -2 -16  -2    9.60    5.50 
  -2  16   2    2.70    2.30 
   2 -16   2    9.20    2.80 
  -2  16   2    8.80    3.00 
   2 -16   2   10.90    6.40 
  -2  16  -2   10.60    2.50 
  -2  16  -2   10.10    2.80 
  -2 -16   2    8.50    5.10 
   2 -16  -2   -2.20    3.70 
   3 -16   2   68.69   13.80 
  -3  16   2   56.69    9.30 
  -3  16   2   57.29    9.10 
  -3 -16  -2   61.59   12.80 
  -3 -16   2   81.69   14.30 
   3 -16  -2   58.79    8.80 
   3 -16  -2   38.80    9.70 
  -3  16  -2   72.49    8.40 
  -4 -16  -2  124.29   18.10 
  -4  16   2   84.59   12.20 
   4 -16   2  114.59   19.90 
  -4 -16   2  111.39   16.10 
  -4  16  -2   82.49   12.20 
  -5 -16  -2    8.90    5.80 
   5 -16   2    4.70    6.90 
  -5  16   2    5.20    5.20 
  -5  16  -2    9.50    5.70 
   5 -16  -2   -0.30    5.70 
  -5 -16   2    6.80    9.70 
   0 -17  -2   -0.20    4.20 
   0 -17   2    1.90    4.20 
   1 -17   2  213.78   24.90 
  -1 -17  -2  207.68   25.30 
   1 -17  -2  228.38   26.40 
  -1 -17   2  239.68   25.20 
  -2  17   2   32.00    4.70 
  -2  17   2   40.40    5.30 
  -2 -17  -2   31.70    9.00 
   2 -17   2   37.90   10.30 
  -2 -17   2   38.70    9.50 
   2 -17  -2   27.70    9.60 
   3 -17   2   76.59   15.70 
  -3  17   2   89.89   10.60 
  -3  17   2   83.59   11.90 
  -3 -17  -2   60.39   13.00 
  -3  17  -2   97.89   10.50 
   3 -17  -2  100.59   15.90 
  -3 -17   2   89.59   14.60 
   4 -17   2   31.20    9.90 
  -4  17   2   48.50    9.00 
  -4 -17  -2   44.40   11.00 
   4 -17  -2   40.90   12.30 
  -4 -17   2   48.40   11.20 
  -4  17  -2   42.30    8.60 
  -5 -17  -2   83.99   16.80 
   5 -17   2   78.49   16.40 
  -5  17   2   87.59   13.30 
  -5 -17   2   99.09   18.00 
  -5  17  -2   84.49   14.20 
   5 -17  -2   87.99   17.60 
   0 -18   2    8.80    5.10 
   0 -18  -2    9.70    5.30 
   1 -18   2   45.10   10.90 
  -1 -18  -2   94.89   14.20 
  -1 -18   2   57.49   12.30 
   1 -18  -2   72.09   14.20 
  -2 -18  -2  168.98   21.70 
   2 -18   2  146.19   20.40 
  -2 -18   2  151.78   20.00 
   2 -18  -2  155.18   20.90 
  -3  18   2   46.80    7.40 
   3 -18   2   31.40   10.00 
  -3 -18  -2   38.90    9.90 
  -3 -18   2   49.90   12.20 
   3 -18  -2   48.90   12.50 
  -3  18  -2   55.89    7.30 
  -4  18   2   64.39    9.70 
   4 -18   2   40.60   11.30 
  -4 -18  -2   56.89   14.50 
  -4  18  -2   50.79    9.20 
  -4 -18   2   38.60   11.80 
   4 -18  -2   46.70   12.70 
   0 -19  -2   24.70    8.70 
   0 -19   2   18.50    7.30 
  -1 -19  -2   54.59   12.70 
   1 -19   2   85.99   13.50 
   1 -19  -2   92.29   16.80 
  -1 -19   2   70.49   13.90 
  -2 -19  -2   13.60    7.10 
   2 -19   2   30.80    8.90 
  -2 -19   2   20.80    7.30 
   2 -19  -2   17.80    8.90 
   3 -19   2  119.19   20.70 
  -3 -19  -2  129.29   19.80 
   3 -19  -2  114.29   20.20 
  -3 -19   2  120.69   17.80 
   0 -20   2   20.10    7.10 
   0 -20  -2   18.50    8.10 
  -1 -20  -2   42.60   11.80 
   1 -20   2   67.39   14.50 
  -1 -20   2   49.80   12.80 
   1 -20  -2   64.29   13.00 
   2 -20   2    5.90    5.60 
  -2 -20  -2    5.50    5.90 
  -2 -20   2    4.60    5.00 
   2 -20  -2   -0.30    4.70 
   0 -21   2   15.40    6.20 
  -1 -21  -2   43.80   10.50 
   1 -21   2   47.10   12.40 
   1 -21  -2   46.00   12.10 
  -1 -21   2   39.60    9.60 
  -1   0   3  141.09   12.50 
   1   0   3  148.49   12.60 
  -1   0   3  140.59   12.10 
  -1   0  -3  140.69   12.50 
  -1   0  -3  150.68   12.60 
   1   0  -3  146.39   12.20 
   1   0  -3  144.09   12.50 
  -2   0   3  923.61   69.79 
   2   0   3  858.31   69.59 
  -2   0  -3  934.71   69.79 
  -2   0   3  843.82   69.19 
   2   0  -3  873.31   69.39 
  -2   0  -3  837.52   69.59 
   2   0   3  834.62   69.49 
  -3   0   3  549.65   51.39 
   3   0   3  628.44   51.69 
  -3   0   3  689.43   51.69 
  -3   0  -3  527.65   51.09 
   3   0   3  665.43   51.89 
   3   0  -3  653.63   51.49 
  -3   0  -3  651.83   52.29 
  -4   0  -3    4.20    3.00 
   4   0  -3    6.90    2.90 
  -4   0   3    4.80    4.30 
  -4   0  -3    1.30    2.70 
   4   0  -3    2.90    2.50 
   4   0   3    3.10    2.10 
  -4   0   3    6.90    3.10 
   4   0   3    2.30    3.10 
   5   0  -3  131.09   15.10 
  -5   0  -3  122.59   15.30 
  -5   0   3  151.88   15.80 
  -5   0   3  109.19   15.70 
   5   0   3  114.69   15.10 
  -5   0  -3  150.18   16.00 
  -6   0  -3  314.97   32.00 
  -6   0  -3  313.17   32.40 
  -6   0   3  263.67   30.50 
   6   0  -3  324.57   31.30 
  -6   0   3  411.66   35.00 
  -7   0  -3  153.78   20.30 
   7   0  -3  142.19   17.70 
  -7   0   3  118.19   17.40 
  -7   0  -3  127.39   18.10 
  -7   0   3  159.78   20.70 
  -8   0  -3   97.69   17.70 
  -8   0   3   78.29   17.00 
   0  -1   3  655.53   59.19 
   0  -1  -3  834.52   59.59 
   0  -1   3  737.43   58.69 
   0   1  -3  810.82   59.49 
   1  -1   3 1085.59   86.09 
   1   1  -3 1037.00   85.29 
  -1   1   3 1082.09   85.89 
  -1  -1  -3 1136.49   86.09 
   1   1  -3 1090.69   85.99 
  -1   1   3 1114.69   86.19 
   1  -1   3 1025.70   85.99 
  -1  -1   3 1198.88   86.19 
   1   1   3 1107.19   85.99 
  -1  -1   3 1081.39   85.39 
  -1   1  -3 1173.28   86.19 
  -1   1  -3 1041.90   86.09 
   1  -1  -3 1136.09   86.19 
  -2   1   3  840.82   62.69 
   2   1  -3  787.32   61.99 
   2   1  -3  762.52   61.59 
  -2   1   3  766.82   62.09 
   2  -1   3  752.92   62.29 
  -2  -1  -3  756.92   62.29 
  -2  -1  -3  819.12   62.39 
   2  -1   3  742.83   62.29 
  -2   1  -3  738.93   62.29 
  -2  -1   3  811.12   62.49 
   2  -1  -3  761.62   62.19 
  -2  -1   3  780.82   61.79 
  -2   1  -3  800.52   62.39 
   2   1   3  760.32   62.19 
   3  -1   3 1508.75  113.59 
   3  -1   3 1435.86  113.49 
   3   1  -3 1496.65  113.09 
  -3   1   3 1491.45  113.29 
  -3  -1  -3 1433.26  113.39 
  -3   1   3 1387.46  113.49 
  -3  -1  -3 1195.78  112.69 
  -3   1  -3 1264.37  113.09 
  -3  -1   3 1527.95  113.19 
  -3   1  -3 1479.55  113.69 
   3   1   3 1485.95  113.39 
   3  -1  -3 1498.65  113.29 
  -3  -1   3 1247.88  113.09 
   3  -1  -3 1500.25  113.29 
  -4   1   3  198.98   23.00 
  -4   1   3  248.88   23.30 
   4  -1   3  252.37   23.60 
   4  -1   3  252.97   23.50 
   4   1  -3  257.67   23.10 
  -4  -1  -3  247.28   23.40 
   4   1   3  220.38   22.80 
  -4   1  -3  255.27   23.90 
  -4   1  -3  208.28   22.90 
   4  -1  -3  241.88   23.20 
   4  -1  -3  262.97   23.30 
  -4  -1   3  263.17   23.30 
  -5   1   3  586.34   47.60 
  -5   1   3  479.85   47.30 
  -5  -1  -3  490.95   46.90 
   5   1  -3  534.15   46.50 
   5  -1   3  525.45   47.20 
  -5  -1  -3  544.15   47.50 
  -5   1  -3  477.65   46.90 
   5  -1  -3  561.74   47.10 
  -5   1  -3  565.94   47.80 
  -5  -1   3  577.84   47.40 
  -5  -1   3  518.95   47.70 
  -6  -1  -3  666.33   59.89 
  -6  -1  -3  761.72   60.89 
   6  -1   3  706.83   60.09 
  -6   1   3  578.74   58.59 
  -6   1   3  670.43   60.49 
   6   1  -3  715.53   59.29 
  -6   1  -3  731.63   60.59 
  -6   1  -3  609.24   59.49 
   6  -1  -3  716.53   59.59 
  -6  -1   3  659.13   60.49 
  -6  -1   3  636.74   59.09 
  -7  -1  -3   41.50    9.70 
  -7  -1  -3   34.50   10.80 
  -7   1   3   23.90    8.30 
  -7   1   3   49.90   12.70 
   7  -1  -3   32.50    8.20 
  -7   1  -3   40.90   10.70 
  -7  -1   3   31.90   10.50 
  -7   1  -3   37.10    9.90 
  -7  -1   3   20.30    6.80 
  -8  -1  -3  113.59   19.80 
  -8   1   3  119.69   21.40 
   8  -1  -3  108.99   16.50 
  -8   1  -3  123.69   18.00 
  -8  -1   3  113.09   20.50 
   0   2   3 4950.40  382.16 
   1  -2   3 4266.47  348.77 
   1  -2   3 4614.44  348.77 
  -1   2   3 4572.74  348.77 
  -1  -2  -3 4727.43  348.67 
  -1   2   3 4573.04  348.87 
   1   2  -3 4415.86  348.47 
  -1  -2   3 4364.56  347.87 
  -1  -2   3 4728.73  348.77 
  -1  -2   3 4788.42  349.27 
  -1   2  -3 4307.97  348.77 
   1   2   3 4312.87  348.47 
   2   2  -3 1081.79   84.99 
  -2   2   3 1146.79   85.79 
   2  -2   3 1041.30   85.69 
  -2   2   3 1113.39   85.59 
   2  -2   3 1133.49   85.69 
  -2  -2  -3 1145.49   85.49 
   2   2   3 1038.90   85.19 
   2  -2  -3 1032.90   85.49 
  -2   2  -3  965.90   85.49 
   2  -2  -3 1097.89   85.39 
  -2  -2   3 1134.99   85.59 
  -2   2  -3 1085.69   85.49 
  -2  -2   3  998.50   84.69 
  -3  -2  -3 2352.46  188.68 
  -3  -2  -3 2027.70  188.08 
   3  -2   3 2420.96  189.08 
  -3   2   3 2662.43  189.58 
   3  -2   3 2484.55  189.08 
   3   2  -3 2417.36  188.18 
  -3   2   3 2489.55  188.88 
   3   2  -3 2431.66  187.98 
  -3   2  -3 2562.84  189.08 
   3  -2  -3 2467.75  188.68 
   3  -2  -3 2561.54  189.08 
  -3  -2   3 2443.26  188.18 
  -3   2  -3 2347.86  188.98 
  -3  -2   3 2046.40  188.28 
   3   2   3 2379.56  188.48 
   4  -2   3  638.64   53.29 
  -4   2   3  683.43   53.29 
   4   2  -3  625.24   52.09 
  -4  -2  -3  644.94   53.09 
  -4   2   3  508.35   52.39 
   4  -2   3  664.13   53.29 
   4  -2  -3  649.54   52.79 
   4  -2  -3  612.04   52.69 
  -4  -2   3  554.34   53.09 
  -4   2  -3  642.34   53.39 
  -4  -2   3  679.63   52.89 
  -4   2  -3  547.75   52.49 
   4   2   3  645.74   52.69 
  -5  -2  -3   43.30    9.10 
  -5  -2  -3   28.20    6.90 
  -5   2   3   24.70    6.10 
  -5   2   3   24.70    7.30 
   5  -2   3   23.50    6.50 
   5  -2  -3   29.30    7.20 
  -5  -2   3   38.10    8.80 
  -5  -2   3   36.30    7.80 
  -5   2  -3   33.50    7.80 
  -5   2  -3   30.50    7.20 
  -6   2   3  366.46   34.70 
   6  -2   3  403.76   35.40 
  -6  -2  -3  350.26   34.60 
  -6   2   3  322.67   34.50 
  -6  -2  -3  368.86   34.70 
  -6   2  -3  350.76   34.80 
  -6  -2   3  304.27   33.30 
  -6  -2   3  324.87   34.80 
   6  -2  -3  338.27   33.80 
  -6   2  -3  374.76   35.00 
  -7  -2  -3  228.78   24.90 
   7  -2   3  206.98   23.40 
  -7   2   3  177.98   22.00 
  -7   2   3  195.58   24.60 
  -7  -2  -3  184.98   23.40 
  -7   2  -3  243.68   25.20 
  -7  -2   3  223.18   25.40 
  -7   2  -3  172.48   23.30 
  -7  -2   3  143.39   21.10 
   7  -2  -3  180.38   22.30 
  -8   2   3   58.69   13.70 
  -8  -2  -3   30.70   10.10 
  -8  -2   3   33.60   10.00 
   8  -2  -3   43.80   10.00 
  -8   2  -3   38.70   11.30 
   0   3   3  476.45   38.40 
   0  -3   3  478.95   38.00 
   0   3   3  487.35   39.10 
   0  -3   3  489.25   38.10 
   0   3  -3  479.55   38.00 
   0  -3  -3  469.35   39.10 
   0  -3  -3  492.35   38.40 
   0   3  -3  489.75   38.20 
  -1  -3  -3  291.17   22.70 
   1  -3   3  282.47   23.10 
   1   3  -3  268.07   22.40 
   1  -3   3  268.17   23.50 
  -1   3   3  255.27   22.70 
  -1   3   3  285.87   23.30 
   1  -3  -3  280.27   23.30 
  -1   3  -3  269.87   22.70 
  -1  -3   3  277.67   22.70 
  -1   3  -3  267.47   23.00 
   1   3   3  271.07   22.50 
   1  -3  -3  291.37   23.60 
   2   3  -3 1657.73  135.49 
  -2   3   3 1682.33  136.19 
   2  -3   3 1748.23  136.39 
   2  -3   3 1733.93  136.59 
  -2  -3  -3 1929.51  136.19 
  -2   3   3 1801.12  136.39 
  -2  -3   3 1856.11  136.19 
  -2  -3   3 1619.44  135.29 
   2   3   3 1690.53  135.79 
  -2   3  -3 1657.03  136.39 
  -2   3  -3 1737.73  136.09 
   2  -3  -3 1736.63  136.09 
   2  -3  -3 1724.03  136.49 
  -3   3   3  978.60   73.69 
   3  -3   3  908.31   73.49 
  -3   3   3  940.61   73.29 
  -3  -3  -3  870.31   72.89 
  -3  -3  -3  758.02   72.19 
   3   3  -3  858.41   72.09 
   3  -3   3  946.61   73.39 
   3  -3  -3  955.50   73.09 
  -3  -3   3  781.02   72.49 
  -3   3  -3  967.10   73.69 
   3  -3  -3  796.82   75.09 
   3   3   3  869.91   72.49 
  -3  -3   3  954.10   72.49 
  -3   3  -3 1014.30   73.49 
  -4   3   3  675.73   53.69 
   4  -3   3  616.64   53.39 
  -4  -3  -3  585.74   53.09 
   4  -3   3  672.53   54.09 
   4   3  -3  620.14   52.39 
  -4  -3  -3  550.54   52.99 
  -4   3   3  705.73   54.49 
  -4   3  -3  668.53   53.89 
  -4   3  -3  652.23   53.89 
   4  -3  -3  667.53   53.39 
   4   3   3  613.74   52.79 
  -4  -3   3  541.25   52.89 
   4  -3  -3  610.44   53.39 
  -4  -3   3  628.14   52.79 
  -5  -3  -3   55.19    8.90 
  -5  -3  -3   53.59   10.10 
  -5   3   3   53.59   10.80 
  -5   3   3   58.59   16.00 
   5  -3   3   34.70    7.90 
  -5  -3   3   52.49   10.20 
  -5   3  -3   50.39   10.00 
   5  -3  -3   59.29    9.30 
  -5  -3   3   58.49    8.90 
  -5   3  -3   45.60    9.50 
  -6   3   3  173.18   20.90 
  -6  -3  -3  161.38   19.90 
  -6  -3  -3  178.98   20.20 
  -6   3   3  168.18   19.70 
   6  -3   3  167.68   20.10 
  -6  -3   3  162.48   20.00 
   6  -3  -3  182.78   20.30 
  -6  -3   3  157.68   19.00 
  -6   3  -3  171.28   20.40 
  -6   3  -3  148.79   19.60 
  -7  -3  -3  111.99   16.40 
   7  -3   3   88.09   19.60 
  -7   3   3  124.09   20.70 
  -7   3   3   98.99   14.70 
  -7  -3  -3  125.39   17.60 
  -7  -3   3  117.29   15.80 
  -7  -3   3   95.99   17.80 
   7  -3  -3  103.79   15.40 
  -7   3  -3  140.59   17.90 
  -7   3  -3  100.49   15.80 
  -8  -3  -3   39.40   10.90 
  -8   3   3   32.10   11.20 
   8  -3   3   65.69   14.20 
  -8   3  -3   39.90   11.00 
   8  -3  -3   48.30   11.30 
  -8  -3   3   54.99   13.00 
   0  -4  -3 3085.09  230.98 
   0   4  -3 3009.30  230.68 
   0   4   3 3021.60  230.98 
   0  -4   3 3056.39  230.98 
   0  -4   3 3097.79  230.58 
   0   4  -3 2873.81  230.88 
   0   4   3 2920.41  232.08 
   0  -4  -3 2825.32  231.98 
  -1   4   3   48.70    5.50 
  -1  -4  -3   51.59    5.40 
   1   4  -3   47.40    5.10 
  -1   4   3   49.80    6.20 
   1  -4   3   43.00    5.70 
   1  -4  -3   56.39    6.60 
  -1  -4   3   59.49    5.60 
   1   4   3   54.59    5.40 
  -1   4  -3   54.79    5.60 
  -1  -4   3   54.89    5.40 
  -1  -4   3   58.09    5.30 
   1  -4  -3   52.09    5.60 
  -1   4  -3   55.49    5.90 
   2  -4   3 1243.88   96.59 
   2   4  -3 1180.68   95.49 
  -2   4   3 1203.08   96.39 
  -2  -4  -3 1318.37   96.09 
  -2   4   3 1203.98   96.69 
   2  -4   3 1137.89   96.69 
   2  -4  -3 1190.58   96.79 
  -2   4  -3 1209.38   96.19 
  -2  -4   3 1326.87   96.19 
  -2   4  -3 1194.78   96.69 
   2   4   3 1176.28   95.79 
   2  -4  -3 1213.38   96.29 
   3  -4   3  962.60   76.19 
  -3   4   3 1014.70   76.09 
   3  -4   3  933.71   75.69 
  -3  -4  -3  779.52   74.49 
   3   4  -3  945.91   74.59 
  -3   4   3  930.81   75.59 
   3  -4  -3  955.80   76.09 
   3  -4  -3  980.20   75.49 
   3   4   3  908.91   74.79 
  -3  -4   3  983.70   74.89 
  -3   4  -3  925.31   75.89 
  -3  -4   3  788.02   74.69 
  -3   4  -3  996.50   75.69 
  -4  -4  -3   55.99    9.80 
  -4  -4  -3   58.49    8.50 
   4  -4   3   61.19    8.90 
  -4   4   3   66.99   11.20 
   4   4  -3   46.80    7.40 
   4  -4   3   58.89    9.00 
   4  -4  -3   57.69    8.90 
  -4   4  -3   67.19    9.10 
  -4  -4   3   69.69    8.90 
   4  -4  -3   56.29    8.80 
  -4   4  -3   71.79    9.70 
   4   4   3   60.49    8.80 
  -4  -4   3   63.29    9.20 
  -5   4   3  273.67   26.30 
   5  -4   3  249.28   26.10 
  -5  -4  -3  247.48   25.70 
  -5  -4  -3  283.07   26.40 
  -5   4   3  213.98   25.40 
   5  -4  -3  282.97   26.60 
  -5   4  -3  278.77   26.60 
  -5   4  -3  214.68   25.00 
  -5  -4   3  287.97   25.90 
  -5  -4   3  240.68   25.80 
  -6   4   3    2.70    4.90 
  -6  -4  -3   19.20    6.20 
  -6   4   3   18.80    6.70 
  -6  -4  -3   16.20    6.40 
   6  -4   3   10.20    4.70 
  -6   4  -3   21.80    7.20 
  -6  -4   3   14.20    5.70 
  -6  -4   3    6.60    5.40 
   6  -4  -3    5.10    4.80 
  -6   4  -3    0.90    4.60 
  -7  -4  -3  102.79   17.20 
   7  -4   3  138.59   18.50 
  -7   4   3  158.68   19.20 
  -7  -4  -3  144.89   18.50 
  -7   4   3  139.29   19.10 
   7  -4  -3  119.39   18.10 
  -7  -4   3  127.39   18.20 
  -7   4  -3  115.59   18.20 
  -7  -4   3  127.89   17.30 
  -7   4  -3  153.38   19.10 
   8  -4   3    8.20    7.70 
  -8  -4  -3   14.00    6.80 
  -8   4   3   14.00    7.70 
   8  -4  -3   21.40    8.70 
  -8  -4   3   14.80    6.90 
  -8   4  -3   12.00    5.80 
   0   5   3   47.20    4.70 
   0  -5   3   49.10    4.40 
   0  -5  -3   45.80    4.70 
   0   5  -3   41.10    4.90 
   0  -5  -3   40.30    5.70 
   0   5   3   42.10    4.50 
   0  -5   3   44.70    4.90 
   0   5   3   40.00    5.70 
   0   5  -3   43.80    4.40 
   1  -5   3  476.45   39.90 
  -1   5   3  501.75   40.40 
  -1   5   3  489.25   39.20 
  -1  -5  -3  515.15   39.10 
  -1  -5  -3  465.05   40.40 
  -1   5   3  493.55   39.40 
   1  -5  -3  467.95   40.20 
   1   5   3  452.05   38.60 
  -1  -5   3  497.25   38.80 
   1  -5  -3  510.95   39.40 
  -1   5  -3  455.85   38.90 
  -1   5  -3  464.35   39.60 
  -1  -5   3  533.35   38.70 
  -1  -5   3  489.45   39.30 
  -2  -5  -3   25.70    4.20 
  -2   5   3   21.40    4.40 
  -2   5   3   15.70    3.60 
   2  -5   3   18.80    4.50 
   2  -5   3   29.90    5.20 
   2   5  -3   21.60    3.70 
   2   5   3   18.60    3.70 
   2  -5  -3   31.20    5.90 
  -2   5  -3   18.70    4.00 
  -2  -5   3   27.80    4.10 
  -2   5  -3   23.90    4.50 
   2  -5  -3   22.10    4.20 
  -3  -5  -3  828.62   73.09 
   3  -5   3  990.20   74.49 
   3   5  -3  884.81   72.69 
  -3   5   3  972.40   74.49 
   3  -5   3  941.11   74.99 
  -3   5   3  953.50   74.99 
   3  -5  -3  910.31   74.69 
  -3  -5   3  765.92   73.09 
   3  -5  -3  923.61   73.89 
  -3   5  -3  951.80   73.99 
   3   5   3  875.01   73.09 
  -3  -5   3  942.31   73.39 
  -3   5  -3  897.91   74.39 
   4  -5   3  867.21   85.79 
  -4   5   3 1049.49   80.39 
  -4  -5  -3  934.01   79.39 
   4  -5   3  992.70   80.39 
   4   5  -3  916.91   78.09 
  -4   5   3  967.50   79.69 
  -4  -5  -3  891.11   78.69 
   4   5   3  895.21   78.39 
  -4   5  -3 1009.00   79.69 
  -4  -5   3 1021.20   79.09 
  -4  -5   3 1060.89   79.89 
   4  -5  -3  948.01   80.09 
  -4   5  -3  980.60   80.19 
  -5   5   3   65.79   11.80 
   5  -5   3   69.19   11.20 
  -5  -5  -3   66.59   11.70 
  -5  -5  -3   45.20   13.80 
  -5   5   3   66.59   10.80 
   5  -5  -3   70.29   10.90 
  -5  -5   3   86.99   11.00 
  -5  -5   3   69.19   12.10 
  -5   5  -3   47.90   10.50 
  -5   5  -3   77.79   11.60 
  -6  -5  -3   89.09   13.10 
  -6   5   3   75.49   12.80 
  -6  -5  -3   60.99   12.40 
   6  -5   3   85.89   15.20 
  -6   5   3   99.59   17.30 
  -6   5  -3   96.39   14.10 
  -6   5  -3  109.69   14.50 
  -6  -5   3   76.29   14.40 
  -6  -5   3   95.99   12.90 
   6  -5  -3   97.19   13.50 
  -7   5   3  126.49   17.70 
  -7   5   3  102.49   15.10 
  -7  -5  -3  104.19   15.50 
  -7  -5  -3   72.69   13.90 
   7  -5   3  100.29   15.20 
   7  -5  -3   64.79   13.70 
  -7  -5   3   85.09   16.50 
  -7  -5   3   87.39   15.70 
  -7   5  -3  109.09   16.70 
   8  -5   3   -4.70    4.70 
  -8   5   3   -1.90    5.40 
  -8  -5  -3   -2.90    4.00 
   8  -5  -3   -5.80    6.00 
  -8  -5   3    1.90    5.40 
  -8   5  -3    8.50    5.90 
   0   6  -3 1080.79   87.49 
   0   6   3 1062.59   86.49 
   0   6   3 1058.39   88.59 
   0  -6  -3 1136.69   86.79 
   0   6   3 1111.69   86.69 
   0  -6   3 1242.28   86.39 
   0   6  -3 1115.59   86.29 
   0  -6   3 1133.19   87.59 
   0  -6  -3 1034.70   88.49 
  -1   6   3  494.95   40.10 
   1  -6   3  513.75   41.00 
  -1  -6  -3  514.75   40.20 
   1  -6   3  501.35   40.60 
  -1  -6  -3  479.45   41.50 
  -1   6   3  472.25   39.80 
  -1   6   3  488.25   41.40 
  -1  -6   3  516.05   39.30 
   1  -6  -3  506.45   40.00 
  -1  -6   3  514.45   39.20 
   1   6   3  457.65   39.20 
  -1   6  -3  487.25   40.60 
  -1   6  -3  483.75   39.60 
   1  -6  -3  489.85   41.30 
  -2   6   3 1969.90  159.88 
   2   6  -3 1886.11  157.78 
   2  -6   3 2121.59  159.48 
  -2  -6  -3 2267.67  158.68 
   2  -6   3 2117.79  160.38 
  -2   6   3 1924.41  159.08 
   2  -6  -3 2088.29  159.08 
  -2   6  -3 1960.20  159.58 
  -2   6  -3 1980.10  158.78 
  -2  -6   3 2201.48  158.68 
   2   6   3 1860.61  158.18 
   2  -6  -3 1997.20  160.18 
  -3   6   3  113.19   13.10 
  -3  -6  -3  142.49   13.00 
   3  -6   3  111.19   13.60 
   3   6  -3  106.59   11.70 
  -3   6   3  121.69   13.40 
   3  -6   3  129.39   13.70 
  -3   6  -3  118.09   12.90 
  -3   6  -3  123.59   13.70 
   3   6   3  113.79   12.20 
   3  -6  -3  113.19   13.60 
   3  -6  -3  132.99   13.20 
  -3  -6   3  134.39   13.20 
  -4   6   3  217.68   24.20 
  -4   6   3  285.57   25.70 
  -4  -6  -3  263.87   24.90 
  -4  -6  -3  269.07   24.30 
   4  -6   3  255.27   25.50 
   4   6  -3  245.88   23.10 
   4  -6  -3  265.37   25.50 
   4   6   3  223.78   23.20 
  -4   6  -3  247.18   24.40 
  -4  -6   3  259.17   24.00 
  -4  -6   3  268.67   24.50 
  -4   6  -3  239.58   24.70 
  -5   6   3 1586.74  126.99 
  -5   6   3 1735.63  127.99 
  -5  -6  -3 1644.34  127.19 
  -5  -6  -3 1376.86  125.29 
   5  -6   3 1266.37  136.59 
  -5  -6   3 1687.83  126.69 
  -5   6  -3 1603.54  127.29 
  -5  -6   3 1378.46  125.69 
   5  -6  -3 1570.24  127.59 
  -5   6  -3 1664.83  126.99 
   6  -6   3  478.15   46.20 
  -6  -6  -3  429.66   44.20 
  -6   6   3  527.75   47.20 
  -6   6   3  511.15   46.00 
  -6  -6  -3  414.66   44.40 
  -6   6  -3  505.95   46.00 
  -6  -6   3  543.75   45.90 
  -6   6  -3  550.84   46.50 
   6  -6  -3  509.75   46.20 
  -6  -6   3  436.86   44.80 
  -7  -6  -3  174.68   22.60 
  -7  -6  -3  163.38   22.80 
  -7   6   3  228.98   25.00 
  -7   6   3  212.68   25.60 
   7  -6   3  175.28   23.10 
  -7  -6   3  197.88   23.90 
  -7   6  -3  235.18   25.40 
  -7  -6   3  180.18   23.00 
   7  -6  -3  227.08   25.00 
  -8   6   3   39.20   10.80 
   8  -6   3   35.50   10.30 
  -8  -6  -3   26.20    9.90 
  -8   6  -3   19.80    9.00 
  -8  -6   3   16.60    7.80 
   8  -6  -3   53.79   11.90 
   0  -7   3 2413.96  185.88 
   0  -7  -3 2298.07  186.88 
   0   7   3 2321.57  184.28 
   0   7   3 2378.36  187.08 
   0   7  -3 2343.17  185.88 
   0   7  -3 2361.26  184.08 
   0   7   3 2317.17  184.48 
   0  -7   3 2624.74  184.18 
   1  -7   3 3382.86  248.08 
   1  -7   3 3195.08  249.08 
  -1   7   3 3129.19  249.78 
  -1  -7  -3 3253.07  250.07 
  -1   7   3 3130.99  247.78 
  -1   7   3 3211.08  247.98 
   1   7   3 3026.20  246.98 
  -1   7  -3 3035.20  248.68 
   1  -7  -3 3050.19  249.48 
  -1   7  -3 3068.79  247.38 
  -1  -7   3 3366.46  248.78 
   1  -7  -3 3310.17  247.98 
  -1  -7   3 3224.68  246.88 
  -1  -7   3 3376.16  246.88 
   2  -7   3   92.69    9.20 
  -2   7   3   82.49    9.90 
   2   7  -3   70.49    7.40 
  -2  -7  -3   89.29   10.30 
  -2  -7  -3   87.69    8.20 
  -2   7   3   79.49    8.80 
   2  -7   3   77.39    9.70 
  -2   7  -3   67.69    8.20 
   2  -7  -3   81.99    8.70 
   2   7   3   65.89    7.70 
  -2   7  -3   73.69    9.10 
   2  -7  -3   66.49    9.30 
  -2  -7   3   91.29    8.30 
  -2  -7   3   54.69    8.10 
   3  -7   3  467.05   39.20 
  -3   7   3  457.05   39.60 
  -3   7   3  489.55   39.40 
   3  -7   3  447.36   39.90 
   3   7  -3  401.16   37.10 
  -3  -7  -3  500.95   38.30 
  -3  -7   3  405.76   37.80 
  -3   7  -3  421.96   39.20 
   3  -7  -3  467.75   40.20 
  -3   7  -3  459.85   38.60 
   3   7   3  432.46   37.80 
   3  -7  -3  479.55   40.60 
   4  -7   3   40.80    9.10 
  -4   7   3   31.70    6.70 
  -4   7   3   43.60    8.90 
   4   7  -3   33.30    6.30 
  -4  -7  -3   36.30    7.30 
   4   7   3   28.30    6.50 
  -4  -7   3   46.10    8.10 
  -4   7  -3   28.30    7.20 
   4  -7  -3   22.30    6.20 
  -4   7  -3   43.60    8.50 
  -4  -7   3   39.80    7.70 
  -5  -7  -3   97.09   13.40 
   5  -7   3  133.49   16.30 
  -5  -7  -3   79.59   13.10 
  -5   7   3  131.49   15.90 
  -5   7   3  100.99   14.70 
  -5   7  -3  115.79   15.40 
  -5   7  -3  127.19   15.10 
  -5  -7   3  144.19   15.30 
   5  -7  -3  121.49   15.70 
  -5  -7   3  116.09   14.60 
   6  -7   3   37.90    9.90 
  -6  -7  -3   40.30    9.80 
  -6  -7  -3   27.00    7.20 
  -6   7   3   45.70   12.80 
  -6   7   3   41.70    9.40 
  -6   7  -3   42.90   10.00 
  -6  -7   3   63.69   11.70 
   6  -7  -3   28.40    7.70 
  -6  -7   3   40.10    9.50 
  -7  -7  -3   -4.10    3.90 
   7  -7   3    1.50    4.60 
  -7   7   3    1.70    6.50 
  -7   7   3   -2.80    5.10 
  -7  -7  -3    3.00    4.80 
   7  -7  -3   -4.70    4.00 
  -7   7  -3    1.50    5.80 
  -7  -7   3    1.60    5.60 
  -7  -7   3    0.20    4.10 
  -8  -7  -3   17.00    6.80 
   8  -7   3   11.30    6.00 
  -8  -7   3   17.80    7.90 
   8  -7  -3   26.40    8.40 
   0  -8  -3 1514.55  119.09 
   0  -8   3 1517.45  117.89 
   0  -8   3 1620.74  115.59 
   0   8  -3 1426.76  117.69 
   0   8   3 1495.65  115.89 
   0   8   3 1421.06  118.89 
   0   8   3 1448.46  115.89 
   0   8  -3 1479.95  115.39 
   1  -8   3  565.64   39.90 
  -1   8   3  470.45   39.60 
  -1  -8  -3  480.25   41.90 
  -1  -8  -3  474.55   39.30 
  -1   8   3  472.05   39.40 
   1  -8   3  527.15   41.30 
  -1   8   3  445.66   41.50 
  -1  -8   3  511.85   40.80 
   1  -8  -3  513.25   39.70 
   1  -8  -3  466.85   41.50 
  -1   8  -3  477.45   39.00 
  -1   8  -3  462.55   40.70 
  -1  -8   3  473.55   38.20 
   1   8   3  458.85   38.60 
  -1  -8   3  509.05   38.30 
  -2   8   3  759.52   63.59 
  -2   8   3  743.43   61.99 
  -2  -8  -3  743.83   63.89 
   2   8  -3  719.63   60.39 
   2  -8   3  777.62   63.69 
  -2  -8  -3  856.11   61.29 
   2  -8   3  792.22   62.29 
  -2   8  -3  744.63   61.59 
  -2   8  -3  711.93   62.79 
  -2  -8   3  819.22   61.09 
  -2  -8   3  834.62   61.19 
   2   8   3  695.53   60.79 
   2  -8  -3  739.53   63.69 
   2  -8  -3  781.22   61.99 
   3  -8   3  316.87   29.00 
  -3  -8  -3  263.97   25.90 
   3   8  -3  306.37   25.70 
   3  -8   3  294.37   28.90 
  -3   8   3  324.97   28.70 
  -3   8   3  307.67   27.60 
   3  -8  -3  314.87   29.10 
  -3   8  -3  307.17   27.10 
   3  -8  -3  302.87   28.70 
   3   8   3  283.77   26.10 
  -3   8  -3  337.57   28.80 
  -3  -8   3  273.37   26.10 
   4  -8   3  638.54   52.09 
  -4   8   3  584.14   50.69 
   4   8  -3  564.84   48.30 
  -4  -8  -3  509.15   48.30 
  -4   8   3  648.44   50.89 
  -4  -8   3  647.94   50.69 
   4  -8  -3  553.94   51.19 
  -4   8  -3  607.84   49.90 
   4   8   3  585.94   48.70 
  -4  -8   3  490.05   48.50 
  -4   8  -3  550.24   50.39 
  -5  -8  -3  483.65   43.30 
   5  -8   3  515.25   46.00 
  -5  -8  -3  408.56   43.50 
  -5   8   3  564.44   45.70 
  -5   8   3  567.54   45.80 
   5  -8  -3  522.55   46.20 
  -5  -8   3  401.26   42.90 
  -5   8  -3  562.44   45.00 
  -5  -8   3  417.26   42.80 
  -6  -8  -3   53.39   16.80 
  -6   8   3   56.29   15.70 
   6  -8   3   73.29   14.20 
  -6  -8  -3   57.19   11.40 
  -6   8   3   73.19   16.40 
   6  -8  -3   69.99   14.00 
  -6  -8   3   50.49   11.30 
  -6  -8   3   59.69   11.20 
  -7   8   3  245.68   26.40 
  -7  -8  -3  211.28   24.70 
   7  -8   3  219.18   26.70 
   7  -8  -3  219.98   26.80 
  -7   8  -3  251.67   26.30 
  -7  -8   3  165.28   23.40 
  -7  -8   3  182.08   24.10 
  -8   8   3    4.70    6.70 
   8  -8   3    0.40    6.50 
  -8  -8  -3    8.20    6.50 
  -8  -8   3    0.70    6.00 
   8  -8  -3   10.80    8.90 
  -8   8  -3    5.20    5.80 
   0   9   3  147.09   12.40 
   0  -9   3  138.99   14.80 
   0   9  -3  139.39   17.80 
   0   9   3  147.79   12.40 
   0  -9  -3  148.09   15.80 
   0   9   3  155.68   15.90 
   1  -9   3   53.29    6.90 
  -1  -9  -3   37.50    4.30 
  -1   9   3   36.90    7.40 
  -1  -9  -3   50.49    8.70 
   1  -9   3   41.30    4.90 
  -1   9   3   41.20    5.00 
  -1   9   3   31.40    4.70 
   1  -9  -3   45.80    8.20 
  -1   9  -3   34.30    4.40 
   1  -9  -3   51.59    5.60 
   1   9   3   40.20    4.10 
  -1  -9   3   29.00    5.80 
  -1   9  -3   39.30    8.70 
  -2  -9  -3  541.55   45.40 
  -2   9   3  516.65   42.00 
   2  -9   3  479.05   43.90 
  -2  -9  -3  568.64   41.00 
  -2   9   3  484.65   43.70 
   2   9  -3  436.46   41.70 
   2  -9   3  531.05   42.10 
   2   9   3  486.95   40.60 
  -2   9  -3  492.55   41.40 
  -2  -9   3  547.55   40.60 
  -2  -9   3  529.55   40.90 
   2  -9  -3  519.75   44.10 
   2  -9  -3  506.05   41.80 
  -2   9  -3  470.15   42.80 
  -2  -9   3  422.56   42.30 
  -3   9   3  141.99   15.50 
  -3   9   3  147.09   16.40 
   3  -9   3  177.58   17.70 
  -3  -9  -3  124.79   13.90 
   3   9  -3  140.69   13.40 
  -3  -9  -3  173.28   17.70 
  -3   9  -3  127.39   15.60 
  -3  -9   3  170.58   14.70 
  -3  -9   3  114.49   15.00 
   3  -9  -3  163.48   15.40 
  -3   9  -3  146.39   15.00 
   3   9   3  132.69   13.90 
   3  -9  -3  162.88   17.50 
   4  -9   3  250.67   26.40 
  -4   9   3  279.47   25.70 
  -4  -9  -3  228.38   23.30 
  -4   9   3  268.37   25.90 
   4   9   3  251.57   23.50 
  -4   9  -3  256.37   28.60 
  -4  -9   3  222.58   23.30 
  -4  -9   3  221.08   25.00 
  -4   9  -3  290.57   25.20 
   4  -9  -3  278.27   27.10 
  -5   9   3  309.77   28.80 
   5  -9   3  325.47   30.30 
  -5  -9  -3  231.68   27.30 
  -5  -9  -3  240.68   25.90 
  -5   9  -3  306.37   28.40 
  -5  -9   3  232.68   31.60 
  -5  -9   3  255.17   26.40 
   5  -9  -3  306.47   30.00 
  -6   9   3  185.78   22.00 
   6  -9   3  170.18   22.20 
  -6  -9  -3  212.48   22.40 
  -6  -9  -3  154.88   19.50 
  -6   9   3  164.18   21.20 
  -6  -9   3  168.58   20.20 
  -6  -9   3  155.38   19.80 
   6  -9  -3  166.48   22.50 
  -6   9  -3  192.58   21.50 
  -7   9   3   29.10   10.30 
  -7  -9  -3    9.40    6.50 
   7  -9   3   10.80    7.40 
  -7   9  -3   19.60    8.10 
  -7  -9   3   18.60    8.00 
   7  -9  -3   11.10    7.30 
   0  10   3  955.30   77.59 
   0  10   3  970.10   81.79 
   0 -10  -3 1061.29   82.19 
   0 -10   3 1074.39   81.09 
   0  10  -3  945.51   80.49 
   0  10   3  994.00   77.79 
  -1 -10  -3   58.09    5.10 
  -1  10   3   49.50    5.90 
  -1 -10  -3   56.49    9.70 
  -1  10   3   40.20    7.80 
  -1  10   3   44.80    5.70 
   1 -10   3   55.19    7.70 
   1 -10  -3   56.99    8.30 
  -1 -10   3   32.90    6.70 
   1  10   3   47.60    4.60 
   1  10   3   54.39    4.80 
  -1  10  -3   49.20    5.30 
  -1  10  -3   46.50    8.20 
  -2  10   3  107.39   14.30 
  -2 -10  -3  137.59   11.60 
  -2  10   3  127.49   12.60 
   2 -10   3  120.19   14.30 
   2 -10   3  120.49   12.30 
  -2 -10  -3  124.49   15.00 
   2 -10  -3  121.99   14.50 
   2  10   3  113.19   11.10 
  -2  10  -3  121.29   13.70 
   2 -10  -3  133.19   12.60 
  -2 -10   3  115.79   11.00 
  -2 -10   3  103.09   13.00 
  -2  10  -3  130.79   12.20 
   3  10  -3  313.47   28.00 
   3 -10   3  383.96   33.10 
  -3  10   3  331.67   30.30 
  -3  10   3  309.97   31.50 
  -3 -10  -3  376.16   29.00 
  -3 -10  -3  338.27   32.60 
   3 -10   3  336.57   30.50 
   3 -10  -3  370.36   30.30 
  -3  10  -3  335.77   29.90 
   3 -10  -3  329.77   32.30 
   3  10   3  321.97   28.60 
  -3 -10   3  356.86   28.90 
  -3 -10   3  262.27   30.10 
  -4  10   3  379.06   33.20 
  -4 -10  -3  302.47   30.40 
  -4  10   3  334.47   34.00 
   4 -10   3  391.26   35.00 
   4  10  -3  335.47   30.10 
  -4 -10   3  318.07   30.90 
  -4  10  -3  364.76   32.40 
   4 -10  -3  398.96   35.30 
   4  10   3  361.76   31.90 
  -5 -10  -3   97.59   15.80 
   5 -10   3  113.79   17.50 
  -5  10   3  138.69   17.50 
  -5  10   3  143.29   17.60 
  -5 -10  -3  114.09   14.70 
  -5  10  -3  142.29   16.50 
  -5 -10   3  135.29   15.30 
   5 -10  -3  155.58   18.50 
  -5 -10   3  144.59   16.80 
   6 -10   3   34.50    9.80 
  -6  10   3   18.60    8.90 
  -6 -10  -3   29.10    7.90 
  -6 -10  -3   26.00    8.10 
  -6  10  -3   35.50    8.90 
  -6 -10   3   22.20    7.10 
  -6 -10   3   17.50    7.20 
   6 -10  -3   24.10    8.40 
  -7 -10  -3   29.30    9.30 
   7 -10   3   11.50    8.10 
  -7  10   3   42.60   11.00 
  -7  10  -3   52.89   11.20 
  -7 -10   3   30.40    9.40 
   7 -10  -3   41.50   10.50 
   0 -11  -3  160.88   17.10 
   0  11   3  137.99   11.60 
   0 -11   3  139.39   15.00 
   0  11   3  131.79   11.50 
   0  11   3  152.38   16.40 
  -1 -11  -3  803.82   65.19 
   1 -11   3  765.02   63.79 
  -1  11   3  713.03   60.69 
  -1  11   3  767.22   65.19 
   1 -11   3  772.52   62.29 
  -1  11   3  754.52   60.99 
  -1  11  -3  744.73   60.19 
  -1 -11   3  779.82   63.49 
   1 -11  -3  802.22   65.29 
  -2  11   3   10.10    4.50 
  -2 -11  -3    9.70    2.60 
  -2  11   3   12.40    3.60 
  -2  11   3   10.60    3.60 
   2 -11   3   16.90    5.30 
  -2 -11  -3   12.50    5.30 
   2 -11   3    7.70    3.20 
  -2  11  -3   12.40    3.40 
   2 -11  -3    4.60    3.50 
  -2 -11   3   10.80    1.80 
  -2 -11   3    5.90    3.20 
   2 -11  -3    6.90    3.40 
  -2 -11   3   10.20    2.00 
   3 -11   3  240.78   25.10 
  -3  11   3  222.68   22.80 
   3 -11   3  268.27   23.30 
  -3  11   3  212.28   24.30 
  -3 -11  -3  249.38   21.40 
   3  11  -3  225.68   20.40 
  -3 -11  -3  255.57   26.00 
   3  11   3  218.08   20.90 
   3 -11  -3  249.18   26.80 
  -3  11  -3  239.38   22.50 
   3 -11  -3  245.28   22.60 
  -3 -11   3  209.08   23.60 
  -3 -11   3  257.57   21.40 
  -3 -11   3  260.57   21.20 
   4 -11   3   62.39   12.60 
  -4 -11  -3   36.40    9.60 
   4  11  -3   53.89    7.40 
  -4 -11  -3   51.89    7.40 
  -4  11   3   45.20    9.50 
  -4  11   3   56.19   10.50 
  -4  11  -3   47.20    9.20 
   4 -11  -3   60.59   11.50 
   4  11   3   58.29   10.80 
  -4 -11   3   44.30    7.80 
  -4 -11   3   69.39   12.30 
  -5  11   3    9.20    5.50 
  -5 -11  -3    4.00    3.20 
   5 -11   3    3.50    4.50 
  -5 -11   3    7.20    4.00 
  -5 -11   3   -1.10    3.00 
  -5  11  -3    0.70    4.40 
   5 -11  -3    2.30    4.90 
  -6  11   3  107.89   15.50 
  -6 -11  -3   88.99   12.50 
  -6 -11  -3   86.69   14.20 
   6 -11   3   95.69   17.20 
  -6 -11   3   88.19   13.50 
  -6 -11   3   73.69   12.30 
  -6  11  -3  105.59   14.80 
   6 -11  -3   87.99   16.90 
  -7 -11  -3   42.20   10.00 
   7 -11   3   37.80   12.00 
  -7  11   3   49.50   12.00 
   7 -11  -3   45.20   12.10 
  -7 -11   3   38.00   10.90 
  -7  11  -3   51.79   11.80 
   0  12   3  120.79   15.10 
   0 -12   3  117.09   13.90 
   0 -12  -3  127.99   15.10 
   1 -12   3  390.56   28.90 
   1 -12   3  362.26   32.90 
  -1 -12  -3  387.26   34.30 
  -1  12   3  342.27   33.40 
  -1  12   3  347.57   29.30 
  -1  12   3  347.17   29.40 
   1 -12  -3  368.56   33.70 
  -1 -12   3  294.67   31.60 
  -2  12   3  612.54   54.99 
  -2 -12  -3  678.93   55.99 
  -2  12   3  636.04   51.69 
  -2 -12  -3  529.25   50.89 
   2 -12   3  662.23   51.39 
  -2  12   3  606.84   51.49 
   2 -12   3  656.83   55.09 
  -2 -12   3  549.85   53.29 
   2 -12  -3  659.93   55.39 
  -2  12  -3  662.03   51.09 
   2 -12  -3  678.13   51.79 
   2  12   3  613.14   49.30 
   3 -12   3  730.83   58.69 
  -3  12   3  730.13   58.99 
   3 -12   3  654.03   61.29 
  -3 -12  -3  763.32   62.89 
  -3 -12  -3  733.03   56.99 
  -3  12   3  668.73   61.19 
  -3 -12   3  771.42   56.79 
   3 -12  -3  716.43   62.09 
   3 -12  -3  725.93   58.69 
  -3 -12   3  581.04   59.69 
   3  12   3  652.43   56.39 
  -3  12  -3  711.33   58.39 
  -4 -12  -3  105.79   13.50 
  -4  12   3  152.08   16.60 
   4  12  -3  132.19   13.70 
   4 -12   3  143.29   18.10 
  -4 -12  -3  150.28   19.70 
  -4 -12   3  166.48   14.80 
  -4 -12   3  149.49   19.20 
  -4  12  -3  143.79   15.90 
   4  12   3  156.38   14.50 
   4 -12  -3  151.58   18.90 
  -4 -12   3  122.19   13.90 
  -5  12   3   93.49   14.00 
  -5 -12  -3   97.29   11.80 
   5 -12   3  108.39   16.10 
  -5 -12  -3  127.29   17.50 
  -5 -12   3   75.99   11.60 
  -5  12  -3  103.49   13.80 
   5 -12  -3   72.69   14.20 
  -5 -12   3  100.39   13.80 
  -5 -12   3  107.99   15.30 
  -6 -12  -3   31.00    8.00 
   6 -12   3   38.60   10.70 
  -6  12   3   43.40   10.70 
  -6 -12   3   33.00    9.50 
  -6  12  -3   26.00    8.40 
   6 -12  -3   16.90    7.50 
  -6 -12   3   28.10    7.60 
   7 -12   3  159.98   22.60 
  -7  12   3  144.89   20.50 
  -7 -12  -3  137.29   18.30 
  -7  12  -3  153.88   20.00 
  -7 -12   3  141.89   18.80 
   7 -12  -3  143.19   22.70 
   0 -13  -3 1524.25  114.49 
   0 -13   3 1271.07  112.29 
   1 -13   3  248.68   20.20 
  -1  13   3  249.97   21.00 
   1 -13   3  279.67   25.80 
  -1 -13  -3  273.67   26.40 
  -1  13   3  251.27   21.10 
   1 -13  -3  269.57   26.20 
  -1 -13   3  193.58   23.60 
  -1  13  -3  237.88   20.10 
  -2 -13  -3  254.77   26.70 
   2 -13   3  247.08   25.80 
  -2  13   3  246.58   22.50 
   2 -13   3  248.08   22.10 
  -2  13   3  236.68   22.40 
   2 -13  -3  262.87   26.40 
  -2 -13   3  239.78   25.00 
  -2  13  -3  244.78   21.90 
   2 -13  -3  275.47   23.00 
  -3 -13  -3  178.88   19.60 
  -3  13   3  147.69   15.40 
  -3 -13  -3  110.59   12.50 
   3 -13   3  133.29   14.70 
   3 -13   3  154.88   18.30 
  -3  13  -3  143.79   14.70 
  -3 -13   3  132.39   14.10 
  -3 -13   3  147.69   16.90 
   3  13   3  144.39   12.50 
   3 -13  -3  157.48   18.50 
   3 -13  -3  163.18   15.40 
  -3 -13   3  110.19   11.70 
  -4  13   3   -1.00    3.40 
   4 -13   3    9.40    4.90 
  -4 -13  -3   -2.10    4.50 
  -4 -13  -3   -1.80    2.30 
   4  13  -3   -1.10    2.20 
  -4 -13   3    0.10    2.20 
  -4 -13   3    0.50    3.40 
  -4  13  -3    0.70    3.50 
   4 -13  -3   -3.40    3.30 
   4  13   3    1.60    2.90 
  -4 -13   3   -1.40    3.60 
   5 -13   3   61.89   12.80 
  -5  13   3   63.89   12.60 
  -5 -13  -3   71.39    9.50 
  -5 -13  -3   51.49   12.60 
   5  13  -3   74.89   10.50 
  -5 -13   3   79.29   10.00 
  -5  13  -3   79.09   13.30 
   5 -13  -3   87.39   16.80 
  -5 -13   3   74.89   11.80 
  -5 -13   3   81.79   14.50 
  -6 -13  -3   74.19   16.50 
  -6 -13  -3   58.09   10.70 
   6 -13   3   71.19   16.90 
  -6  13   3   77.89   14.90 
  -6 -13   3   68.59   10.40 
   6 -13  -3   82.69   17.00 
  -6  13  -3   79.09   14.50 
  -6 -13   3   70.39   13.40 
   0 -14   3  123.29   14.90 
   0 -14  -3  113.39   15.40 
  -1  14   3  116.09   11.00 
   1 -14   3  123.49   15.40 
  -1 -14  -3  115.59   15.80 
  -1 -14   3  121.79   14.70 
   1 -14  -3  106.09   15.20 
  -2  14   3  421.86   36.00 
   2 -14   3  434.56   40.30 
   2 -14   3  457.95   35.70 
  -2  14   3  416.96   36.10 
  -2 -14  -3  460.35   41.60 
  -2  14  -3  428.56   35.40 
   2 -14  -3  392.36   40.00 
  -2 -14   3  401.06   39.00 
   3 -14   3   97.09   11.40 
  -3 -14  -3  104.39    9.50 
  -3  14   3  102.59   12.10 
  -3  14   3   88.79   12.00 
  -3 -14  -3   71.09   14.40 
   3 -14   3  105.89   15.30 
   3 -14  -3   94.39   14.60 
  -3  14  -3  109.39   11.90 
  -3 -14   3  102.29   14.40 
   3 -14  -3   96.49   12.00 
  -4 -14  -3  139.09   18.70 
  -4 -14  -3  104.49   11.40 
   4 -14   3  122.19   17.20 
  -4  14   3  120.29   14.50 
   4  14   3  110.69   11.60 
  -4 -14   3  121.89   16.30 
   4 -14  -3  117.09   17.20 
  -4 -14   3  117.69   11.80 
  -4  14  -3  124.69   13.80 
  -4 -14   3   86.49   10.50 
  -5 -14  -3   24.10    5.80 
   5 -14   3   30.10   10.00 
  -5 -14  -3   25.00    8.80 
  -5  14   3   18.10    7.40 
   5  14  -3   21.60    5.60 
   5 -14  -3   26.80    9.30 
  -5 -14   3   16.70    6.30 
  -5 -14   3   10.90    6.40 
  -5 -14   3   30.50    7.70 
  -5  14  -3   26.40    7.90 
   5  14   3   28.10    6.40 
  -6  14   3  123.99   17.80 
  -6 -14  -3   98.69   13.90 
   6 -14   3  130.19   19.80 
  -6 -14  -3  160.28   21.30 
   6 -14  -3  136.29   20.60 
  -6 -14   3   90.29   18.80 
  -6  14  -3  149.88   18.70 
  -6 -14   3   96.89   13.50 
   0 -15  -3   33.20    8.90 
   0 -15   3   53.39   10.40 
  -1 -15  -3  389.46   37.50 
   1 -15   3  367.26   36.50 
  -1 -15   3  389.86   36.50 
   1 -15  -3  391.46   37.50 
  -2  15   3   62.39    7.60 
   2 -15   3   59.29   12.00 
  -2 -15  -3   51.79   10.70 
   2 -15   3   44.90    6.40 
  -2  15   3   65.29    7.50 
   2 -15  -3   59.79   12.00 
  -2  15  -3   59.49    6.80 
  -2 -15   3   63.89   11.80 
   3 -15   3   55.69    8.50 
  -3 -15  -3   55.99   12.70 
  -3  15   3   66.29    9.40 
  -3  15   3   58.89    9.60 
   3 -15  -3   61.79   13.70 
  -3 -15   3   66.69   12.40 
   3 -15  -3   76.49    9.70 
  -3  15  -3   79.39    9.00 
   4 -15   3  132.99   17.90 
  -4 -15  -3  117.79   17.80 
  -4 -15  -3   79.19   10.00 
  -4  15   3  128.79   14.20 
  -4  15  -3  107.29   13.00 
   4 -15  -3  116.89   17.30 
   4  15   3   96.69   10.10 
  -4 -15   3   82.19    9.10 
  -4 -15   3  111.79   10.70 
  -4 -15   3  141.19   17.00 
   5 -15   3   47.40   13.10 
  -5 -15  -3   46.30    9.90 
  -5 -15  -3   42.30   12.30 
  -5  15   3   33.10    9.10 
  -5  15  -3   50.19    9.90 
  -5 -15   3   40.50    6.40 
  -5 -15   3   53.59   11.80 
   5 -15  -3   36.90   11.30 
  -6  15   3   10.50    7.10 
  -6 -15  -3    5.80    5.00 
   6 -15   3    9.00    8.80 
  -6 -15  -3   -4.70    6.70 
   6 -15  -3    3.00    7.10 
  -6 -15   3    0.40    6.00 
  -6  15  -3   16.40    7.50 
  -6 -15   3   13.00    4.80 
   0 -16  -3  893.31   77.39 
   0 -16   3  896.81   76.39 
   1 -16   3   35.20    8.40 
  -1 -16  -3   51.19   10.80 
   1 -16  -3   29.20    7.70 
  -1 -16   3   48.30   10.10 
  -2  16   3   -3.60    2.70 
  -2  16   3    3.50    2.50 
   2 -16   3    3.00    3.80 
   2 -16   3   -1.80    1.80 
  -2 -16  -3    3.50    5.50 
  -2  16  -3    3.00    2.00 
  -2 -16   3   10.70    5.00 
   2 -16  -3   -0.10    4.40 
  -3 -16  -3  105.19   16.30 
   3 -16   3  107.09   16.20 
  -3  16   3  104.19   11.90 
  -3  16   3   87.19   11.30 
  -3 -16   3  108.69   15.20 
  -3  16  -3  104.29   11.20 
   3 -16  -3   68.69   14.00 
   3 -16  -3   92.49   11.70 
  -4 -16  -3   31.80    9.80 
  -4 -16  -3   27.00    4.50 
   4 -16   3   31.40    8.80 
  -4  16   3   40.70    8.20 
  -4 -16   3   37.80    9.80 
  -4  16  -3   35.20    7.70 
   4 -16  -3   66.09   14.10 
  -5 -16  -3  103.09   18.90 
  -5  16   3   99.49   14.70 
   5 -16   3   82.69   17.20 
  -5  16  -3  112.99   14.50 
  -5 -16   3   69.09   17.20 
   5 -16  -3  128.39   19.80 
   0 -17  -3   49.20   12.70 
   0 -17   3   48.70   10.40 
  -1 -17  -3   75.39   14.70 
   1 -17   3   85.09   13.20 
  -1 -17   3   77.39   12.80 
   1 -17  -3   76.09   18.20 
   2 -17   3  233.38   24.70 
  -2  17   3  189.48   17.10 
  -2  17   3  178.58   17.20 
  -2 -17  -3  199.78   24.50 
  -2 -17   3  206.88   23.00 
  -3  17   3   36.80    6.40 
  -3  17   3   20.50    6.10 
   3 -17   3   32.50   10.10 
  -3 -17  -3   32.40    9.20 
   3 -17  -3   32.10   10.70 
  -3 -17   3   16.70    6.50 
  -3  17  -3   24.30    5.50 
  -4  17   3  149.49   17.20 
  -4 -17  -3  183.08   23.50 
   4 -17   3  162.18   22.00 
   4 -17  -3  150.68   22.10 
  -4 -17   3  153.98   20.90 
  -4  17  -3  151.38   17.30 
  -5  17   3   51.99   11.10 
   5 -17   3   66.19   14.60 
  -5 -17  -3   78.19   16.80 
  -5  17  -3   64.59   12.00 
  -5 -17   3   86.99   13.20 
   5 -17  -3   37.40   13.00 
   0 -18  -3   34.90   10.20 
   0 -18   3   39.30    9.10 
  -1 -18  -3   34.10   10.50 
   1 -18   3   31.20    8.50 
   1 -18  -3   24.30    9.10 
  -1 -18   3   52.49   10.30 
  -2 -18  -3   38.60   10.40 
   2 -18   3   29.70    8.90 
   2 -18  -3   52.59   12.50 
  -2 -18   3   52.89   11.40 
  -3  18   3   73.49    8.90 
  -3 -18  -3   77.09   16.20 
   3 -18   3   52.89   12.40 
   3 -18  -3   50.79   12.60 
  -3  18  -3   58.99    8.00 
  -3 -18   3   76.89   12.10 
  -4  18   3   40.50    8.30 
  -4 -18  -3   27.20    9.10 
   4 -18   3   64.89   14.50 
  -4 -18   3   25.80    9.00 
   4 -18  -3   25.30    9.20 
  -4  18  -3   25.50    6.90 
   0 -19   3   60.59   12.20 
   0 -19  -3   36.90   10.00 
  -1 -19  -3   -6.50    5.00 
   1 -19   3   -1.90    3.70 
  -1 -19   3    7.80    5.60 
   1 -19  -3    6.00    6.00 
   2 -19   3   76.79   14.70 
  -2 -19  -3   48.10   12.20 
  -2 -19   3   70.49   13.60 
   2 -19  -3   76.19   16.10 
  -3 -19  -3    9.60    7.70 
   3 -19   3   13.00    8.20 
   3 -19  -3   22.20    8.90 
  -3 -19   3   14.60    6.90 
   0 -20   3    3.10    3.70 
   0 -20  -3    0.70    4.00 
   1 -20   3   28.80    8.50 
  -1 -20  -3   27.70    9.10 
   1 -20  -3   16.00    6.90 
  -1 -20   3    8.80    8.40 
  -2 -20  -3   -0.80    4.60 
   2 -20   3   -2.60    5.90 
  -2 -20   3    0.30    4.90 
   2 -20  -3   -5.20    5.00 
   0 -21  -3   37.00   11.60 
   0 -21   3   40.50   11.20 
  -1 -21  -3   49.10   12.80 
   1 -21   3   36.80   10.60 
   1 -21  -3   45.90   11.00 
  -1 -21   3   31.70    9.60 
   0   0   4 3496.05  264.37 
   0   0  -4 3343.37  263.67 
  -1   0   4 4429.76  339.27 
  -1   0  -4 4219.88  338.87 
  -1   0   4 4436.16  338.37 
  -1   0  -4 4608.64  339.07 
   1   0   4 4458.15  338.97 
  -1   0   4 4425.66  339.07 
   1   0  -4 4320.17  338.37 
   1   0  -4 4197.28  338.87 
   2   0   4 1064.59   85.19 
  -2   0   4 1068.59   84.59 
   2   0  -4  999.30   84.39 
   2   0   4 1046.60   84.99 
  -2   0   4 1159.58   85.39 
  -2   0  -4 1121.99   85.19 
   2   0  -4 1047.50   84.79 
   3   0   4   11.50    3.00 
  -3   0   4   12.10    3.30 
   3   0   4   12.50    3.70 
  -3   0   4    8.30    3.30 
   3   0  -4   13.50    3.40 
  -3   0  -4   14.50    3.90 
  -3   0  -4   11.80    3.60 
   4   0  -4  645.24   49.60 
  -4   0  -4  576.54   49.80 
  -4   0   4  524.95   49.60 
   4   0   4  611.24   49.90 
  -4   0  -4  526.45   49.30 
  -4   0   4  602.34   49.50 
  -5   0   4  100.29   13.90 
   5   0  -4  100.39   12.40 
   5   0   4   92.49   12.70 
  -5   0  -4   91.09   13.10 
  -5   0  -4  100.59   13.40 
  -5   0   4  107.79   13.10 
  -6   0   4    4.40    3.50 
  -6   0  -4   -1.30    4.30 
   6   0  -4    7.40    3.80 
  -6   0   4    5.90    5.40 
  -6   0  -4   16.50    6.90 
  -7   0  -4   74.99   14.40 
   7   0  -4   53.89   12.00 
  -7   0   4   75.59   15.40 
  -7   0  -4   60.69   13.20 
  -7   0   4   51.99   11.20 
  -8   0  -4  109.59   17.40 
  -8   0   4  111.59   20.20 
   1   1  -4 1417.06  113.39 
  -1   1   4 1465.45  114.69 
  -1   1   4 1464.55  114.49 
   1  -1   4 1349.96  114.19 
   1   1  -4 1380.76  114.99 
  -1  -1  -4 1535.55  114.49 
  -1   1   4 1497.15  114.09 
   1  -1   4 1519.75  114.49 
  -1  -1   4 1479.45  113.49 
  -1   1  -4 1495.85  114.49 
  -1  -1   4 1533.75  115.59 
   1   1   4 1417.56  114.29 
   1  -1  -4 1431.36  114.39 
  -1   1  -4 1401.96  114.29 
  -1  -1   4 1600.24  114.59 
   2   1  -4 1213.88   94.89 
   2  -1   4 1160.88   95.19 
  -2   1   4 1209.48   94.89 
   2   1  -4 1172.58   94.29 
  -2  -1  -4 1288.27   95.29 
  -2  -1  -4 1125.99   95.09 
   2  -1   4 1187.58   95.19 
  -2   1   4 1272.27   95.39 
  -2  -1   4 1186.88   94.39 
  -2   1  -4 1143.99   95.19 
  -2  -1   4 1207.58   95.19 
   2   1   4 1177.88   94.99 
  -2   1  -4 1256.17   95.19 
   2  -1  -4 1238.08   95.09 
   3  -1   4  480.35   38.50 
   3   1  -4  460.85   37.40 
  -3  -1  -4  484.25   38.50 
  -3  -1  -4  398.66   37.70 
  -3   1   4  391.16   38.00 
   3  -1   4  466.35   38.40 
   3   1  -4  486.65   37.90 
  -3   1   4  472.95   38.10 
  -3  -1   4  471.35   37.80 
   3  -1  -4  460.35   38.00 
  -3  -1   4  388.06   37.80 
   3   1   4  482.75   38.30 
  -3   1  -4  429.66   38.20 
  -3   1  -4  388.36   37.70 
   4   1  -4  657.03   51.79 
  -4   1   4  608.34   51.79 
  -4  -1  -4  549.35   51.69 
  -4   1   4  537.55   51.89 
   4  -1   4  630.54   52.39 
  -4  -1  -4  657.03   52.69 
   4  -1   4  604.54   52.09 
   4  -1  -4  622.24   51.89 
  -4  -1   4  665.43   53.29 
  -4   1  -4  520.55   51.49 
  -4   1  -4  617.14   52.49 
  -4  -1   4  637.74   51.79 
   4   1   4  637.94   52.19 
   4  -1  -4  634.74   51.89 
  -5  -1  -4  472.55   41.90 
  -5   1   4  392.16   41.30 
   5  -1   4  428.76   41.20 
  -5   1   4  482.55   41.50 
  -5  -1  -4  417.96   41.20 
  -5  -1   4  533.55   43.20 
  -5  -1   4  503.75   41.70 
   5  -1  -4  485.15   41.30 
  -5   1  -4  424.36   41.20 
  -5   1  -4  458.95   42.00 
  -6   1   4   72.39   13.70 
  -6   1   4   74.09   11.60 
  -6  -1  -4   75.29   14.10 
  -6  -1  -4   92.29   13.20 
   6  -1   4   74.59   11.90 
   6   1  -4   75.29   11.30 
  -6   1  -4   72.29   14.20 
  -6  -1   4   68.89   10.90 
   6  -1  -4   68.69   11.00 
  -6  -1   4   62.29   12.90 
  -6   1  -4   60.79   11.50 
  -7  -1  -4   46.10   10.00 
  -7   1   4   57.69   13.20 
  -7  -1  -4   62.89   13.20 
  -7   1   4   57.59   12.40 
  -7  -1   4   30.90    8.50 
   7  -1  -4   49.10   11.00 
  -7   1  -4   29.90    9.70 
  -7   1  -4   56.99   12.50 
  -7  -1   4   60.49   13.00 
  -8   1   4   17.90    7.70 
  -8  -1  -4   14.00    7.20 
  -8  -1   4   12.30    7.80 
   8  -1  -4    4.50    4.80 
  -8   1  -4   -3.00    5.70 
   0  -2   4 1804.72  140.49 
   0   2   4 1822.82  140.79 
   0   2  -4 1674.43  141.19 
   0  -2   4 1814.92  139.69 
   0  -2  -4 1854.91  140.79 
   0   2   4 1866.21  140.79 
   0   2  -4 1823.02  139.59 
  -1  -2  -4 1290.97   94.09 
   1  -2   4 1211.28   93.99 
  -1   2   4 1226.68   94.29 
  -1   2   4 1211.28   93.99 
   1  -2   4 1132.29   93.89 
  -1   2   4 1145.49   93.89 
   1   2   4 1144.99   93.69 
  -1  -2   4 1173.28   92.79 
  -1  -2   4 1324.87   93.99 
  -1   2  -4 1130.29   94.09 
   1  -2  -4 1190.28   93.99 
  -1  -2   4 1148.19   94.89 
  -1   2  -4 1255.57   93.99 
  -2  -2  -4  396.16   36.80 
   2  -2   4  462.75   37.40 
  -2   2   4  467.55   37.40 
   2  -2   4  422.96   37.20 
  -2   2   4  463.25   37.20 
   2   2  -4  456.25   36.80 
   2   2  -4  443.76   36.20 
  -2  -2   4  466.05   37.20 
   2   2   4  432.56   36.90 
   2  -2  -4  477.25   37.30 
  -2  -2   4  455.25   36.40 
  -2   2  -4  458.85   37.20 
  -2   2  -4  434.86   37.40 
   3  -2   4  105.09   11.30 
   3   2  -4   91.39    9.90 
   3   2  -4   94.89   10.30 
  -3   2   4  104.99   11.30 
  -3  -2  -4  101.69   11.70 
  -3   2   4   88.09   10.50 
   3  -2   4  103.49   11.20 
  -3  -2  -4   85.99   10.40 
  -3  -2   4   83.79   10.60 
  -3   2  -4   97.49   11.10 
   3   2   4   90.39   10.60 
  -3  -2   4   96.59   10.30 
   3  -2  -4  100.29   11.00 
   3  -2  -4   99.79   10.80 
  -3   2  -4  112.39   11.40 
  -4   2   4   59.59    8.90 
   4  -2   4   71.39    9.80 
   4   2  -4   69.39    9.20 
   4  -2   4   77.69   10.20 
  -4  -2  -4   67.29    9.50 
  -4   2   4   59.09    9.30 
   4   2  -4   76.89    9.00 
  -4  -2  -4   57.99    9.30 
   4   2   4   56.59    9.10 
   4  -2  -4   70.29    9.30 
  -4   2  -4   70.09    9.70 
   4  -2  -4   65.39    9.00 
  -4   2  -4   57.59    8.80 
  -4  -2   4   72.49    9.20 
  -5   2   4  130.89   14.70 
  -5  -2  -4  120.89   14.50 
   5  -2   4  105.49   14.20 
  -5  -2  -4  113.49   14.70 
  -5   2   4   82.69   13.60 
  -5  -2   4  127.99   15.50 
  -5   2  -4  108.49   14.50 
  -5   2  -4  117.89   14.40 
   5  -2  -4  110.69   14.40 
  -5  -2   4  136.89   14.70 
   6  -2   4  383.86   35.90 
  -6   2   4  345.37   35.80 
  -6  -2  -4  378.76   35.80 
  -6  -2  -4  353.06   35.50 
  -6   2   4  330.07   34.40 
  -6  -2   4  327.37   35.60 
  -6   2  -4  391.16   36.30 
   6  -2  -4  441.96   36.30 
  -6  -2   4  344.57   34.80 
  -6   2  -4  339.37   35.30 
  -7   2   4  120.39   18.00 
   7  -2   4   99.69   19.00 
  -7  -2  -4   98.09   15.80 
  -7  -2  -4  124.39   17.00 
  -7  -2   4   80.49   13.90 
  -7   2  -4  102.39   15.90 
   7  -2  -4   93.39   14.90 
  -7  -2   4  109.29   16.80 
  -7   2  -4  120.39   16.90 
  -8  -2  -4   51.69   12.20 
  -8   2   4   53.19   12.50 
  -8  -2   4   33.10   10.30 
   8  -2  -4   26.60    8.50 
  -8   2  -4   51.09   12.40 
   0   3  -4  367.96   31.40 
   0   3   4  378.36   32.00 
   0   3   4  388.76   31.50 
   0  -3  -4  385.16   32.10 
   0  -3   4  399.96   31.30 
   0   3  -4  376.86   30.70 
   0  -3  -4  424.66   31.70 
   0  -3   4  390.86   30.80 
   1  -3   4 1796.42  143.99 
  -1   3   4 1851.31  144.29 
  -1  -3  -4 1930.81  143.99 
   1   3  -4 1773.02  143.69 
  -1   3   4 1826.92  143.99 
   1  -3   4 1821.42  143.89 
  -1   3   4 1787.82  144.29 
  -1   3  -4 1860.41  143.89 
  -1   3  -4 1797.12  143.89 
  -1  -3   4 1894.41  143.89 
   1   3   4 1805.62  143.59 
  -1  -3   4 1962.70  143.79 
   1  -3  -4 1898.91  144.09 
   1  -3  -4 1864.51  144.29 
   2   3  -4 1261.67  102.39 
   2  -3   4 1369.96  103.39 
  -2  -3  -4 1399.66  102.99 
   2  -3   4 1234.08  103.19 
  -2   3   4 1325.27  103.19 
  -2   3   4 1307.97  102.99 
   2   3   4 1225.88  102.49 
   2  -3  -4 1305.47  102.99 
   2  -3  -4 1265.87  103.09 
  -2   3  -4 1315.27  103.29 
  -2   3  -4 1262.07  102.79 
  -2  -3   4 1366.86  102.89 
   3  -3   4  458.55   38.30 
  -3  -3  -4  380.56   37.00 
  -3   3   4  500.65   38.50 
  -3  -3  -4  434.26   37.90 
   3  -3   4  456.55   38.10 
  -3   3   4  456.35   37.80 
   3   3  -4  462.75   37.20 
  -3  -3   4  466.35   37.10 
   3  -3  -4  441.46   37.90 
  -3   3  -4  444.96   37.70 
  -3  -3   4  367.56   37.00 
  -3   3  -4  430.46   38.00 
   3  -3  -4  447.56   37.60 
   3   3   4  430.76   37.40 
  -4  -3  -4  344.77   36.70 
  -4   3   4  427.06   35.90 
   4   3  -4  398.76   34.80 
   4  -3   4  408.56   36.10 
  -4  -3  -4  376.26   35.50 
  -4   3   4  442.46   36.70 
   4  -3   4  408.76   36.20 
  -4   3  -4  433.06   36.20 
  -4  -3   4  331.97   40.30 
   4  -3  -4  377.26   38.30 
  -4   3  -4  363.76   35.70 
  -4  -3   4  429.36   35.40 
   4  -3  -4  390.56   35.70 
   4   3   4  422.16   35.50 
  -5  -3  -4  388.16   35.40 
  -5  -3  -4  350.16   34.90 
  -5   3   4  423.46   35.90 
   5  -3   4  390.06   35.70 
  -5   3   4  336.77   35.50 
  -5   3  -4  406.56   36.10 
  -5   3  -4  325.67   34.60 
   5  -3  -4  373.36   35.20 
  -5  -3   4  425.66   35.40 
  -5  -3   4  354.76   35.30 
  -6  -3  -4   37.80    9.00 
  -6   3   4   41.00    8.80 
  -6  -3  -4   22.80    7.60 
   6  -3   4   42.30   10.00 
  -6   3   4   30.90    8.60 
  -6  -3   4   42.70   10.30 
  -6  -3   4   26.80    7.40 
   6  -3  -4   57.09   10.90 
  -6   3  -4   20.50    7.50 
  -6   3  -4   28.30    7.60 
  -7  -3  -4   77.49   14.40 
  -7   3   4   83.39   15.80 
   7  -3   4   55.29   11.70 
  -7  -3  -4   92.99   16.10 
  -7   3   4   40.10    9.70 
   7  -3  -4   62.19   12.50 
  -7   3  -4   71.89   14.00 
  -7   3  -4   50.79   11.70 
  -7  -3   4   73.59   11.10 
  -7  -3   4   43.60   11.90 
  -8  -3  -4   -4.60    4.40 
   8  -3   4   -2.60    3.70 
  -8  -3   4   -2.70    4.90 
   8  -3  -4    4.40    5.50 
  -8   3  -4    5.20    5.40 
   0  -4   4 3611.14  272.57 
   0   4  -4 3433.86  272.67 
   0   4   4 3473.65  273.97 
   0   4  -4 3463.95  272.37 
   0  -4  -4 3307.77  274.37 
   0  -4   4 3769.92  272.57 
   0  -4  -4 3625.04  273.07 
   0   4   4 3538.25  272.97 
  -1   4   4  169.68   15.60 
   1  -4   4  173.48   14.90 
  -1   4   4  162.98   15.10 
  -1  -4  -4  178.98   14.90 
  -1   4   4  169.28   14.90 
   1  -4   4  165.88   15.10 
  -1  -4   4  185.78   14.70 
   1  -4  -4  160.98   15.40 
  -1   4  -4  169.58   14.70 
  -1   4  -4  158.58   14.90 
  -1  -4   4  173.18   14.80 
   1   4   4  160.98   14.50 
   1  -4  -4  166.18   14.90 
   2   4  -4  524.15   43.60 
   2  -4   4  555.24   44.60 
  -2   4   4  528.15   44.40 
  -2   4   4  557.64   44.80 
   2  -4   4  540.25   44.90 
  -2  -4  -4  513.65   43.90 
  -2  -4   4  602.44   44.30 
   2  -4  -4  561.94   44.50 
   2   4   4  512.55   43.80 
  -2   4  -4  537.85   44.20 
  -2  -4   4  540.55   43.40 
   2  -4  -4  521.55   44.80 
  -2   4  -4  528.05   44.60 
  -3  -4  -4  378.46   34.20 
   3  -4   4  412.46   35.30 
   3  -4   4  418.96   35.10 
   3   4  -4  387.26   33.70 
  -3   4   4  437.06   35.30 
  -3   4   4  401.46   34.80 
  -3   4  -4  420.46   34.80 
  -3  -4   4  320.47   33.80 
   3  -4  -4  403.96   35.20 
  -3  -4   4  414.76   33.90 
   3  -4  -4  416.96   34.70 
   3   4   4  401.66   34.30 
  -3   4  -4  401.16   35.10 
   4   4  -4   20.40    5.20 
  -4   4   4   30.60    7.30 
   4  -4   4   20.80    5.70 
  -4  -4  -4   14.50    4.40 
  -4   4   4   26.60    5.80 
  -4  -4   4   23.00    5.10 
   4   4   4   21.10    5.80 
  -4   4  -4   26.20    6.50 
  -4   4  -4   22.20    5.70 
  -4  -4   4   15.60    5.20 
   4  -4  -4   15.10    4.50 
  -5  -4  -4  362.76   32.70 
  -5   4   4  343.57   32.90 
   5  -4   4  337.47   32.70 
  -5   4   4  327.87   32.10 
  -5  -4  -4  319.77   31.90 
  -5   4  -4  304.07   31.60 
  -5   4  -4  347.27   32.90 
  -5  -4   4  320.17   32.30 
   5  -4  -4  330.57   32.30 
  -5  -4   4  377.46   32.30 
  -6   4   4    6.20    5.50 
  -6   4   4    5.90    4.40 
  -6  -4  -4   20.50    6.60 
   6  -4   4   10.20    6.20 
  -6  -4  -4    6.80    4.70 
  -6   4  -4    2.60    4.80 
  -6  -4   4   13.00    5.80 
  -6  -4   4   18.40    5.90 
  -6   4  -4   16.20    7.50 
   6  -4  -4   13.70    6.00 
   7  -4   4  105.59   14.80 
  -7  -4  -4   60.29   12.70 
  -7   4   4   75.19   15.00 
  -7  -4  -4   70.79   14.50 
  -7   4   4   65.79   12.60 
  -7  -4   4   59.89   14.10 
   7  -4  -4   58.19   11.50 
  -7   4  -4   68.29   13.80 
  -7  -4   4   51.59   10.50 
  -8   4   4   53.69   13.50 
  -8  -4  -4   54.19   12.60 
   8  -4   4   70.29   13.10 
  -8  -4   4   44.40   12.00 
   8  -4  -4   57.99   11.80 
  -8   4  -4   44.90   12.50 
   0   5   4  135.39   13.70 
   0   5   4  140.59   12.60 
   0  -5  -4  129.89   13.60 
   0   5  -4  139.79   12.40 
   0  -5   4  148.79   12.20 
   0   5  -4  142.49   12.30 
   0  -5  -4  142.69   12.60 
   0  -5   4  157.98   12.60 
   0   5   4  136.29   12.40 
  -1  -5  -4  117.69   10.50 
   1  -5   4  119.59   11.00 
  -1   5   4  111.59   11.50 
  -1  -5  -4  108.09   11.60 
  -1   5   4  112.89   10.50 
   1  -5   4  113.29   10.50 
  -1   5   4  113.79   10.80 
  -1  -5   4  110.09   10.20 
   1  -5  -4  107.39   11.20 
   1  -5  -4  110.99   10.60 
   1   5   4  109.79   10.10 
  -1   5  -4  120.19   10.80 
  -1  -5   4   89.49    9.90 
  -1  -5   4  125.69   10.20 
  -1   5  -4  107.09   10.20 
  -2   5   4 1666.23  135.09 
   2   5  -4 1584.14  133.99 
  -2   5   4 1756.32  135.79 
   2  -5   4 1739.33  135.89 
   2  -5   4 1790.52  135.39 
  -2  -5  -4 1443.56  134.29 
   2  -5  -4 1767.92  135.99 
  -2   5  -4 1719.13  134.89 
  -2  -5   4 1932.71  134.89 
  -2   5  -4 1781.32  135.69 
   2   5   4 1669.03  134.39 
   2  -5  -4 1783.62  135.19 
  -3   5   4 1314.27  101.89 
   3   5  -4 1254.87  100.39 
  -3   5   4 1293.97  101.89 
   3  -5   4 1281.87  102.39 
   3  -5   4 1317.97  101.99 
  -3  -5  -4 1135.49  100.69 
  -3   5  -4 1264.47  101.99 
   3   5   4 1240.58  100.79 
  -3   5  -4 1315.57  101.49 
  -3  -5   4 1333.77  100.89 
  -3  -5   4 1059.29  100.59 
   3  -5  -4 1324.27  102.39 
   3  -5  -4 1343.67  101.89 
  -4   5   4  815.32   67.49 
   4   5  -4  745.13   65.59 
  -4  -5  -4  725.33   69.69 
  -4   5   4  842.82   67.89 
   4  -5   4  818.12   68.09 
   4  -5  -4  828.22   68.09 
  -4   5  -4  783.52   67.69 
  -4  -5   4  860.21   67.59 
  -4  -5   4  821.72   66.59 
   4   5   4  759.82   66.29 
  -4   5  -4  859.41   67.59 
  -5  -5  -4   93.59   13.10 
   5  -5   4   98.49   14.10 
  -5   5   4   96.39   13.60 
  -5   5   4  110.49   13.50 
  -5  -5  -4   83.29   12.80 
  -5  -5   4   97.59   12.70 
  -5   5  -4   89.89   13.30 
  -5  -5   4   92.39   12.90 
  -5   5  -4  101.79   13.80 
   5  -5  -4  114.49   14.10 
  -6   5   4  103.09   14.00 
  -6  -5  -4   92.79   13.80 
  -6  -5  -4   96.89   13.90 
   6  -5   4  104.19   15.00 
  -6   5   4  118.89   16.30 
  -6  -5   4   61.69   13.90 
  -6  -5   4  114.79   14.30 
  -6   5  -4   82.39   14.00 
   6  -5  -4   85.09   13.80 
  -6   5  -4  102.39   14.80 
  -7   5   4   34.70    9.50 
  -7   5   4   46.40   11.20 
  -7  -5  -4   45.40   11.10 
   7  -5   4   42.90   10.30 
  -7  -5  -4   39.00    9.20 
   7  -5  -4   30.00    9.40 
  -7   5  -4   57.19   12.90 
  -7  -5   4   23.10    7.80 
  -7  -5   4   39.60   11.10 
  -8   5   4  111.19   20.30 
   8  -5   4  133.99   19.70 
  -8  -5  -4  131.79   18.00 
  -8   5  -4  141.49   18.80 
   8  -5  -4   98.19   18.00 
  -8  -5   4   95.29   19.50 
   0  -6  -4 1494.85  112.09 
   0  -6  -4 1438.36  113.89 
   0   6  -4 1340.17  112.19 
   0   6  -4 1449.85  111.59 
   0  -6   4 1297.77  112.09 
   0   6   4 1441.46  111.99 
   0   6   4 1426.46  113.79 
   0   6   4 1392.86  111.69 
   0  -6   4 1622.64  111.59 
  -1   6   4 3463.05  282.47 
   1  -6   4 3872.31  282.77 
  -1   6   4 3486.95  284.47 
  -1  -6  -4 3870.21  282.57 
  -1   6   4 3610.34  282.87 
  -1  -6  -4 3666.03  284.47 
   1  -6   4 3708.73  283.47 
   1  -6  -4 3842.82  282.87 
  -1   6  -4 3484.95  282.97 
   1  -6  -4 3603.84  283.97 
   1   6   4 3475.85  282.57 
  -1   6  -4 3614.64  282.27 
  -1  -6   4 3727.63  282.07 
   2  -6   4   39.30    5.90 
  -2   6   4   30.30    6.30 
  -2  -6  -4   36.90    5.30 
   2  -6   4   44.40    6.40 
   2   6  -4   37.30    4.80 
  -2   6   4   48.80    6.20 
  -2  -6   4   41.50    5.40 
  -2   6  -4   37.00    5.40 
  -2  -6   4   40.20    5.30 
   2   6   4   39.00    5.20 
   2  -6  -4   43.90    6.60 
  -2   6  -4   35.00    5.90 
   2  -6  -4   42.40    5.80 
  -3  -6  -4  227.08   18.90 
  -3   6   4  179.98   19.10 
   3  -6   4  192.58   19.80 
   3  -6   4  223.48   19.80 
   3   6  -4  182.38   17.70 
  -3   6   4  197.08   19.30 
  -3  -6   4  194.08   18.30 
   3   6   4  174.58   18.10 
  -3   6  -4  176.98   18.50 
   3  -6  -4  190.18   19.70 
  -3   6  -4  201.38   19.60 
  -3  -6   4  212.78   18.90 
   4   6  -4  674.33   59.19 
  -4  -6  -4  675.83   60.39 
  -4   6   4  780.52   61.59 
  -4  -6  -4  675.63   61.59 
   4  -6   4  722.73   61.79 
  -4   6   4  789.12   61.99 
   4  -6  -4  693.93   61.59 
  -4   6  -4  746.23   61.09 
  -4  -6   4  752.02   64.49 
   4   6   4  713.13   59.99 
  -4  -6   4  759.32   61.09 
  -4   6  -4  690.53   68.99 
  -5  -6  -4  191.68   21.50 
   5  -6   4  234.08   23.90 
  -5  -6  -4  222.98   22.80 
  -5   6   4  204.28   23.30 
  -5   6   4  228.48   23.10 
  -5  -6   4  180.18   21.60 
   5  -6  -4  218.08   23.30 
  -5   6  -4  206.28   22.70 
  -5   6  -4  222.68   22.80 
  -5  -6   4  186.78   21.30 
  -6  -6  -4   44.40   10.10 
  -6   6   4   38.40   11.00 
  -6  -6  -4   31.10    9.30 
   6  -6   4   65.09   12.80 
  -6   6   4   48.30   10.60 
  -6  -6   4   51.09   11.00 
  -6   6  -4   46.60   11.80 
   6  -6  -4   38.20    9.40 
  -6  -6   4   45.30    9.70 
  -7  -6  -4  115.59   19.00 
  -7  -6  -4  163.08   21.30 
  -7   6   4  162.08   21.60 
   7  -6   4  172.28   21.20 
  -7   6   4  162.38   20.90 
  -7   6  -4  166.98   20.60 
  -7  -6   4  154.38   19.30 
   7  -6  -4  135.89   20.30 
  -7  -6   4  148.19   20.30 
  -8   6   4   50.59   13.70 
  -8  -6  -4   40.00   11.20 
   8  -6   4   22.10    8.80 
   8  -6  -4   33.50   11.10 
  -8   6  -4   29.80   11.20 
  -8  -6   4   54.59   12.90 
   0  -7  -4   18.30    3.20 
   0   7   4   15.00    2.80 
   0   7   4   14.70    4.10 
   0  -7   4   15.10    2.30 
   0  -7  -4   10.50    3.20 
   0   7  -4   15.80    3.60 
   0   7  -4   14.20    2.50 
   0  -7   4   22.70    4.10 
   0   7   4   16.10    3.20 
  -1   7   4  777.12   65.09 
  -1   7   4  772.52   67.09 
  -1   7   4  812.52   65.49 
   1  -7   4  790.12   66.29 
  -1  -7  -4  827.42   65.09 
  -1  -7  -4  795.62   67.39 
   1  -7   4  815.12   65.29 
  -1  -7   4  850.21   64.59 
  -1   7  -4  840.32   64.89 
   1  -7  -4  801.92   66.99 
   1  -7  -4  914.11   65.89 
  -1  -7   4  898.21   64.49 
  -1   7  -4  759.32   65.79 
   2   7  -4  932.51   79.39 
  -2   7   4  977.40   80.89 
  -2  -7  -4 1041.50   82.59 
  -2  -7  -4 1132.89   80.39 
   2  -7   4 1063.39   81.19 
  -2   7   4  993.00   82.09 
   2  -7   4 1056.79   82.29 
  -2  -7   4 1078.49   80.29 
   2  -7  -4 1002.10   80.79 
  -2  -7   4 1085.79   80.19 
  -2   7  -4  969.00   81.29 
   2  -7  -4 1021.00   82.29 
  -2  -7   4  855.41   80.29 
  -2   7  -4 1016.80   80.49 
   2   7   4  941.71   79.89 
   3  -7   4  404.56   36.00 
   3  -7   4  376.86   36.60 
  -3   7   4  401.06   35.10 
   3   7  -4  370.06   33.20 
  -3  -7  -4  430.66   34.20 
  -3   7   4  372.76   35.20 
  -3  -7   4  423.06   34.40 
  -3   7  -4  376.66   35.20 
   3  -7  -4  400.66   36.00 
   3  -7  -4  443.06   35.30 
   3   7   4  378.66   33.80 
  -3   7  -4  397.66   34.50 
  -4   7   4  963.20   79.89 
   4   7  -4  902.61   77.49 
   4  -7   4  968.20   80.69 
  -4  -7  -4 1073.59   79.09 
  -4   7   4  950.20   79.79 
  -4  -7   4 1004.70   79.19 
   4   7   4  851.61   77.89 
  -4   7  -4  956.00   79.19 
  -4  -7   4  999.90   78.99 
   4  -7  -4  952.90   80.59 
  -4   7  -4  949.21   80.09 
  -5  -7  -4  386.46   35.40 
  -5  -7  -4  330.37   33.50 
  -5   7   4  383.06   35.60 
   5  -7   4  394.36   36.40 
  -5   7   4  392.16   35.40 
  -5   7  -4  335.77   35.30 
   5  -7  -4  362.46   35.70 
  -5   7  -4  399.76   35.50 
  -5  -7   4  327.87   33.90 
  -6  -7  -4   27.40    7.80 
  -6   7   4   24.70    8.30 
   6  -7   4   28.50    9.50 
  -6  -7  -4   25.20    8.10 
   6  -7  -4   39.70    8.90 
  -6  -7   4   27.70    7.30 
  -6  -7   4   27.70    9.00 
  -6   7  -4   27.80   13.10 
  -7  -7  -4    9.20   10.70 
  -7   7   4    5.00    6.60 
  -7  -7  -4    8.30    6.10 
  -7   7   4    6.10    6.00 
   7  -7   4   10.80    4.90 
  -7  -7   4    1.10    3.70 
   7  -7  -4   -5.00    4.10 
  -7   7  -4   -3.70    4.50 
  -7  -7   4    5.50    6.20 
  -8   7   4   14.90   12.80 
  -8  -7  -4   20.60    8.20 
   8  -7   4   17.00    7.50 
  -8  -7   4    8.30    6.70 
   8  -7  -4    9.10    7.50 
   0   8   4 1610.14  131.09 
   0   8  -4 1548.05  129.39 
   0  -8   4 1800.12  127.89 
   0   8  -4 1666.73  127.89 
   0  -8   4 1740.83  129.79 
   0   8   4 1596.44  128.09 
   0   8   4 1515.45  128.79 
   0  -8  -4 1699.53  131.29 
   1  -8   4  930.71   69.69 
  -1   8   4  816.52   71.79 
  -1  -8  -4  840.52   71.99 
   1  -8   4  909.51   71.19 
  -1   8   4  821.82   69.39 
  -1   8   4  834.22   69.69 
  -1  -8  -4  866.31   69.19 
  -1  -8   4  939.21   68.59 
   1  -8  -4  868.31   71.69 
   1  -8  -4  986.60   70.29 
  -1   8  -4  826.82   70.49 
  -1  -8   4  886.61   68.49 
  -1   8  -4  852.01   69.09 
   2  -8   4   80.99    9.00 
  -2   8   4   62.49    8.40 
   2  -8   4   71.79    9.60 
  -2  -8  -4   64.79    9.90 
   2   8  -4   72.09    7.50 
  -2   8   4   76.09    9.90 
  -2  -8  -4   82.99    8.20 
   2   8   4   76.29    7.90 
  -2   8  -4   53.09   11.00 
  -2  -8   4   84.99    8.10 
  -2  -8   4   81.39    8.00 
   2  -8  -4   75.59    9.90 
  -2   8  -4   76.09    8.40 
  -2  -8   4   60.69    8.40 
   2  -8  -4   80.39    8.90 
  -3  -8  -4  212.88   22.80 
   3   8  -4  245.58   22.60 
   3  -8   4  277.97   25.90 
   3  -8   4  272.67   30.30 
  -3   8   4  273.57   24.70 
  -3   8   4  277.37   25.50 
   3  -8  -4  287.97   26.10 
  -3  -8   4  216.38   23.00 
  -3   8  -4  280.37   25.30 
   3  -8  -4  284.97   24.40 
   3   8   4  260.47   23.40 
  -3   8  -4  284.27   24.30 
   4  -8   4  374.96   34.40 
   4   8  -4  357.66   30.90 
  -4   8   4  383.96   33.30 
  -4  -8  -4  298.47   31.00 
  -4   8   4  365.66   33.50 
  -4   8  -4  393.76   32.90 
  -4   8  -4  320.87   32.70 
   4   8   4  364.06   31.60 
  -4  -8   4  408.56   32.80 
   4  -8  -4  339.07   33.80 
  -4  -8   4  294.37   31.30 
   5  -8   4  140.79   18.50 
  -5  -8  -4  144.89   18.40 
  -5  -8  -4  152.38   16.70 
  -5   8   4  155.58   18.50 
  -5   8   4  177.78   18.90 
   5  -8  -4  160.28   19.00 
  -5  -8   4  142.39   17.00 
  -5  -8   4  121.29   16.30 
  -5   8  -4  142.49   17.50 
  -6   8   4  139.29   17.80 
  -6  -8  -4  127.19   17.10 
   6  -8   4  127.79   18.20 
  -6  -8  -4  115.19   16.20 
  -6   8   4  115.09   17.80 
  -6  -8   4  136.09   17.10 
  -6  -8   4  140.49   18.20 
  -6   8  -4  122.29   18.80 
   6  -8  -4  144.69   18.50 
  -7   8   4  101.99   17.70 
  -7  -8  -4   80.49   15.50 
   7  -8   4   81.59   16.40 
  -7  -8   4   80.29   15.60 
   7  -8  -4   90.89   17.20 
  -7  -8   4   83.29   19.80 
  -7   8  -4  100.49   15.30 
  -8  -8  -4   31.40    9.70 
  -8   8   4   49.60   11.70 
   8  -8   4   22.60    9.50 
  -8   8  -4   25.00    9.10 
   8  -8  -4   19.20   13.00 
  -8  -8   4   26.60    9.60 
   0   9   4 1437.96  123.89 
   0   9  -4 1563.34  120.19 
   0   9   4 1465.05  121.09 
   0  -9   4 1672.53  120.29 
   0   9  -4 1488.35  122.49 
   0  -9  -4 1677.23  124.59 
   0   9   4 1525.05  120.69 
   0  -9   4 1573.74  122.99 
  -1   9   4  479.25   42.90 
   1  -9   4  498.15   42.00 
   1  -9   4  538.75   40.30 
  -1   9   4  487.45   40.10 
  -1  -9  -4  497.25   43.10 
  -1  -9  -4  517.05   39.70 
  -1   9   4  490.95   40.40 
  -1   9  -4  474.95   39.60 
   1   9   4  450.95   39.20 
  -1   9  -4  471.15   41.40 
  -1  -9   4  517.35   38.80 
  -1  -9   4  500.85   38.70 
   1  -9  -4  473.75   42.50 
  -2   9   4   83.69   10.00 
  -2  -9  -4   98.89    9.60 
  -2   9   4   94.19   10.30 
  -2   9   4   90.69   11.80 
   2  -9   4   88.69   10.10 
  -2  -9  -4   85.69   12.00 
   2  -9   4   80.29   11.00 
  -2   9  -4   93.99    9.80 
  -2  -9   4   88.89   10.60 
   2  -9  -4   91.39   11.70 
  -2  -9   4   93.99    9.20 
  -2   9  -4   98.19   11.00 
   2  -9  -4  103.49   10.50 
  -2  -9   4   97.89    9.30 
   2   9   4   87.89    9.20 
  -3   9   4  167.18   17.50 
   3  -9   4  170.18   17.40 
  -3  -9  -4  183.58   19.40 
  -3   9   4  163.08   18.30 
   3  -9   4  177.18   18.90 
   3   9  -4  173.38   15.70 
  -3  -9  -4  140.19   15.80 
   3   9   4  165.18   16.20 
  -3  -9   4  153.08   17.10 
   3  -9  -4  180.18   19.10 
  -3   9  -4  162.98   18.00 
   3  -9  -4  186.18   17.40 
  -3  -9   4  204.88   16.90 
  -3   9  -4  169.98   17.00 
  -4   9   4    7.10    4.20 
  -4   9   4   11.80    5.30 
  -4  -9  -4    8.30    3.90 
   4  -9   4    8.30    4.70 
   4   9  -4    8.40    4.10 
  -4   9  -4   15.50    5.50 
   4   9   4   12.40    4.60 
  -4  -9   4    7.60    3.60 
  -4  -9   4    2.30    3.00 
   4  -9  -4    8.30    5.00 
   5  -9   4  188.98   21.60 
  -5   9   4  166.78   20.40 
  -5  -9  -4  152.18   18.30 
  -5   9   4  198.48   21.50 
  -5  -9   4  166.48   19.00 
  -5   9  -4  210.98   20.50 
   5  -9  -4  187.68   21.70 
  -5  -9   4  159.78   19.20 
  -6  -9  -4   -4.30    3.20 
   6  -9   4    3.30    4.60 
  -6   9   4   -0.20    5.20 
  -6  -9  -4    4.70    5.20 
  -6   9   4   12.00    5.70 
   6  -9  -4    4.50    5.00 
  -6   9  -4   12.30    6.90 
  -6  -9   4    9.40    5.10 
  -6  -9   4    4.60    3.70 
  -7  -9  -4   -2.80    4.50 
  -7   9   4    0.80    6.20 
   7  -9   4    2.70    6.20 
  -7   9  -4   -1.60    5.10 
  -7  -9   4   11.10    6.20 
   7  -9  -4   -3.50    4.40 
   0  10   4  896.81   76.19 
   0 -10   4  968.30   71.59 
   0 -10   4  977.40   74.99 
   0  10   4  875.91   72.19 
   0  10   4  822.52   72.09 
   0  10  -4  838.02   74.29 
   0 -10   4 1035.30   71.69 
   0 -10  -4  947.51   76.39 
  -1 -10  -4  150.28   13.40 
  -1  10   4  141.49   13.90 
   1 -10   4  171.98   16.10 
  -1  10   4  146.59   13.80 
  -1  10   4  152.68   16.90 
  -1 -10  -4  158.88   17.10 
   1 -10   4  160.18   13.70 
  -1  10  -4  143.59   13.20 
  -1 -10   4  131.99   14.80 
   1  10   4  141.29   12.80 
  -1  10  -4  155.18   15.50 
   1 -10  -4  170.68   16.90 
   2 -10   4  184.98   19.30 
  -2  10   4  183.78   17.50 
  -2 -10  -4  199.88   16.60 
  -2  10   4  185.48   17.60 
  -2  10   4  167.58   19.20 
  -2 -10  -4  191.88   20.20 
   2 -10   4  208.38   17.80 
   2 -10  -4  179.58   17.40 
   2 -10  -4  184.88   19.60 
  -2 -10   4  198.28   16.10 
  -2 -10   4  195.58   16.10 
  -2 -10   4  152.38   17.70 
   2  10   4  162.78   16.00 
  -2  10  -4  162.88   18.30 
  -2  10  -4  193.58   17.00 
   3  10  -4  120.29   13.40 
  -3 -10  -4  151.08   14.50 
   3 -10   4  149.09   16.00 
  -3 -10  -4  142.29   17.70 
  -3  10   4  151.48   15.90 
   3 -10   4  169.78   17.80 
  -3  10   4  137.49   16.90 
   3 -10  -4  140.69   17.10 
  -3 -10   4  122.29   15.50 
  -3  10  -4  158.08   15.50 
  -3 -10   4  164.28   14.70 
  -3 -10   4  155.18   14.50 
   3  10   4  139.89   14.30 
   3 -10  -4  159.28   15.50 
   4 -10   4  108.49   15.70 
  -4  10   4  114.99   14.70 
   4  10  -4  129.19   13.90 
  -4 -10  -4  105.99   12.90 
  -4  10   4  145.19   16.50 
  -4  10  -4  129.69   14.50 
   4  10   4  125.59   13.60 
  -4 -10   4  100.19   13.00 
   4 -10  -4  130.29   16.30 
   5 -10   4  129.09   17.90 
  -5 -10  -4  109.39   14.10 
  -5  10   4  137.79   17.10 
  -5  10   4  106.39   16.30 
   5 -10  -4  125.69   17.70 
  -5 -10   4  152.28   16.80 
  -5  10  -4  141.39   16.50 
  -5 -10   4  114.39   14.50 
  -6  10   4   30.40    8.50 
   6 -10   4   12.00    6.80 
  -6 -10  -4   18.70    6.70 
  -6  10   4   20.30    8.50 
  -6 -10  -4   28.70    7.70 
  -6  10  -4   18.30    7.80 
   6 -10  -4   34.10    9.60 
  -6 -10   4   17.80    7.00 
  -6 -10   4   23.80    6.30 
  -7 -10  -4   95.09   16.60 
  -7  10   4  131.79   18.20 
   7 -10   4   89.09   20.40 
  -7  10  -4  135.79   17.80 
  -7 -10   4   92.49   16.90 
   7 -10  -4  115.49   21.00 
   0  11   4  633.34   57.59 
   0 -11   4  736.83   56.79 
   0  11   4  640.54   53.19 
   0 -11  -4  708.63   58.89 
  -1 -11  -4  345.37   30.30 
   1 -11   4  304.27   28.30 
   1 -11   4  332.17   25.60 
  -1  11   4  300.97   25.80 
  -1  11   4  303.17   26.00 
  -1  11   4  297.07   31.70 
   1 -11  -4  311.17   29.30 
   1  11   4  289.77   24.50 
  -1 -11   4  292.17   27.60 
   1  11   4  307.37   24.70 
  -1  11  -4  292.87   25.20 
   2 -11   4  440.06   36.00 
  -2 -11  -4  442.86   34.90 
  -2  11   4  414.36   36.10 
  -2 -11  -4  446.16   39.70 
   2 -11   4  407.16   38.30 
  -2  11   4  414.66   36.10 
  -2  11   4  366.26   42.40 
  -2  11  -4  434.26   35.50 
  -2 -11   4  439.86   34.00 
   2  11   4  410.56   34.50 
   2 -11  -4  432.56   39.00 
  -2 -11   4  340.47   36.60 
  -2 -11   4  454.15   34.00 
   2 -11  -4  452.75   36.20 
  -3  11   4 1383.56  108.79 
   3  11  -4 1309.77  105.69 
   3 -11   4 1371.26  108.09 
   3 -11   4 1281.97  110.29 
  -3 -11  -4 1406.26  106.59 
  -3  11   4 1311.07  110.39 
  -3 -11  -4 1435.96  111.79 
  -3  11  -4 1372.26  107.59 
   3 -11  -4 1271.47  110.49 
   3 -11  -4 1372.96  107.99 
  -3 -11   4 1426.06  106.29 
  -3 -11   4 1420.96  106.49 
   3  11   4 1277.67  106.19 
  -3 -11   4 1160.28  108.49 
  -4  11   4  189.18   20.70 
   4  11  -4  167.08   16.60 
  -4 -11  -4  147.39   16.80 
  -4  11   4  173.98   19.00 
  -4 -11  -4  182.28   21.50 
   4 -11   4  175.88   20.90 
  -4 -11   4  164.98   17.20 
   4  11   4  180.88   17.50 
   4 -11  -4  190.48   21.50 
  -4 -11   4  205.28   17.90 
  -4 -11   4  139.09   18.70 
  -4  11  -4  179.18   18.70 
  -5  11   4   87.69   14.10 
  -5  11   4   95.99   14.40 
   5 -11   4  113.39   16.50 
  -5 -11  -4   84.39   12.10 
  -5 -11   4  136.59   15.10 
   5 -11  -4  105.89   15.60 
  -5  11  -4  108.49   14.10 
  -5 -11   4   87.79   12.50 
  -6 -11  -4  181.48   20.70 
  -6  11   4  211.18   23.70 
   6 -11   4  224.48   25.20 
  -6 -11  -4  166.08   22.60 
  -6 -11   4  168.28   21.10 
   6 -11  -4  206.78   24.50 
  -6  11  -4  198.78   22.50 
  -6 -11   4  180.18   22.20 
  -7 -11  -4    5.50    6.20 
  -7  11   4    4.50    6.70 
   7 -11   4   10.20    6.90 
   7 -11  -4   -2.40    6.10 
  -7 -11   4    7.90    6.40 
  -7  11  -4   -2.90    5.80 
   0  12   4  581.14   45.50 
   0 -12   4  491.55   48.50 
   0  12   4  573.34   50.49 
   0  12   4  589.84   45.30 
   0 -12  -4  651.03   51.39 
  -1  12   4  317.27   26.30 
   1 -12   4  349.57   29.80 
  -1 -12  -4  339.57   31.10 
  -1  12   4  287.17   30.20 
  -1  12   4  312.47   26.40 
  -1  12  -4  293.77   25.40 
   1  12   4  310.37   24.60 
   1 -12  -4  367.46   31.10 
  -1 -12   4  254.57   27.90 
  -2  12   4   59.79   11.40 
  -2  12   4   58.09    7.80 
  -2 -12  -4   89.89   14.20 
   2 -12   4   59.89    7.60 
  -2  12   4   52.89    7.70 
   2 -12   4   67.39   10.30 
  -2 -12  -4   41.50    5.90 
   2 -12  -4   43.30    9.30 
  -2 -12   4   40.90    8.30 
   2 -12  -4   67.09    8.40 
  -2  12  -4   62.19    7.30 
   3 -12   4   69.29    8.70 
  -3 -12  -4   50.59    7.10 
  -3 -12  -4   59.29   11.40 
  -3  12   4   55.49    8.60 
   3 -12   4   38.60    9.00 
  -3  12   4   47.00    9.90 
   3 -12  -4   48.00   10.10 
  -3 -12   4   49.10    9.90 
  -3 -12   4   65.59    7.30 
  -3  12  -4   56.19    8.30 
  -3 -12   4   53.89    6.50 
   3 -12  -4   63.89    8.80 
   3  12   4   46.50    6.70 
  -4  12   4   75.69   12.10 
   4  12  -4   88.99    9.90 
  -4 -12  -4  122.99   16.70 
   4 -12   4  104.59   14.90 
  -4 -12  -4   81.89   10.40 
  -4  12   4   84.89   17.20 
  -4 -12   4   74.09   12.10 
  -4 -12   4  108.49   11.60 
  -4  12  -4  105.29   12.30 
   4 -12  -4  107.19   15.30 
  -4 -12   4   78.89   10.10 
  -5 -12  -4  281.77   30.10 
  -5 -12  -4  221.98   23.90 
   5 -12   4  264.07   29.30 
  -5  12   4  262.27   27.00 
  -5 -12   4  216.48   25.60 
  -5 -12   4  224.98   23.90 
  -5 -12   4  298.17   28.30 
   5 -12  -4  249.88   28.50 
  -5  12  -4  292.37   26.80 
  -6  12   4   72.19   13.70 
  -6 -12  -4   46.00    9.90 
   6 -12   4   67.89   14.20 
  -6 -12   4   42.90    9.50 
  -6  12  -4   51.79   11.60 
  -6 -12   4   38.80    9.60 
   6 -12  -4   51.59   12.70 
   7 -12   4    6.60    7.70 
  -7 -12  -4   19.70    7.30 
  -7  12   4   14.20    7.20 
  -7 -12   4    8.00    6.80 
   7 -12  -4   22.40    9.60 
  -7  12  -4   14.00    7.50 
   0 -13   4 1760.02  155.88 
   0 -13  -4 2183.78  158.78 
   1 -13   4  839.02   67.59 
   1 -13   4  917.51   72.69 
  -1 -13  -4  882.11   73.79 
  -1  13   4  876.11   68.49 
  -1  13   4  850.31   68.49 
   1 -13  -4  847.52   73.19 
  -1 -13   4  825.22   71.39 
  -2  13   4  433.66   37.70 
  -2 -13  -4  386.66   36.50 
   2 -13   4  487.25   37.60 
  -2 -13  -4  441.06   42.30 
   2 -13   4  465.35   41.40 
  -2  13   4  452.65   37.80 
   2  13   4  439.16   35.30 
   2 -13  -4  475.35   42.20 
   2 -13  -4  501.05   38.60 
   2  13   4  444.06   35.30 
  -2  13  -4  463.25   37.10 
  -2 -13   4  373.66   39.20 
  -3 -13  -4   23.90    8.00 
  -3 -13  -4   26.20    4.90 
   3 -13   4   34.40    8.90 
  -3  13   4   21.90    6.20 
   3 -13   4   33.70    6.50 
   3  13   4   36.50    4.80 
  -3 -13   4   24.60    3.80 
  -3  13  -4   37.00    7.00 
   3 -13  -4   30.50    6.70 
  -3 -13   4   36.90    8.50 
   3 -13  -4   26.00    8.30 
   4  13  -4    7.60    3.50 
  -4  13   4    7.10    4.60 
  -4 -13  -4    0.60    2.60 
   4 -13   4    4.90    4.30 
  -4 -13  -4    8.40    5.90 
  -4 -13   4    3.90    3.80 
  -4 -13   4    1.80    3.20 
  -4  13  -4    3.00    3.70 
   4 -13  -4    7.70    4.40 
  -4 -13   4    8.10    3.10 
   4  13   4   10.20    3.90 
  -5 -13  -4   44.60    8.30 
  -5  13   4   68.59   12.30 
  -5 -13  -4   38.50   11.10 
   5 -13   4   53.19   17.10 
   5  13  -4   49.40    8.60 
  -5 -13   4   66.19    9.90 
  -5 -13   4   45.30   10.30 
   5 -13  -4   58.69   13.50 
  -5 -13   4   59.39    8.70 
  -5 -13   4   54.49   11.30 
  -5  13  -4   67.19   11.40 
  -6 -13  -4   58.49   14.10 
  -6 -13  -4   54.29   10.50 
   6 -13   4   61.29   14.40 
  -6  13   4   61.09   13.80 
  -6  13  -4   54.89   11.80 
  -6 -13   4   60.39   11.90 
   6 -13  -4   54.39   14.20 
  -6 -13   4   47.20    9.60 
   0 -14  -4   80.89   12.40 
   0 -14   4   73.59   11.10 
  -1 -14  -4   65.19   13.10 
  -1  14   4   45.90    6.00 
   1 -14   4   54.49   10.00 
  -1  14   4   57.09    6.10 
  -1 -14   4   52.79    9.90 
   1 -14  -4   59.89   12.10 
  -2  14   4  215.18   19.10 
  -2 -14  -4  216.98   23.80 
  -2  14   4  195.18   18.90 
   2 -14   4  198.68   18.20 
   2 -14   4  216.18   22.70 
   2 -14  -4  200.28   22.80 
  -2 -14   4  175.68   20.70 
  -2  14  -4  192.78   18.00 
  -3  14   4   18.70    5.80 
  -3 -14  -4   35.80    4.90 
  -3  14   4   37.00    8.90 
  -3 -14  -4   48.90   11.70 
   3 -14   4   46.70   10.90 
   3 -14   4   34.40    6.70 
   3 -14  -4   40.30   10.40 
  -3 -14   4   18.90    6.50 
   3 -14  -4   33.30    6.80 
  -3  14  -4   24.60    5.90 
   3  14   4   27.60    4.20 
  -4 -14  -4   24.20    4.70 
   4 -14   4   21.30   11.50 
  -4 -14  -4   29.80    9.70 
  -4  14   4   29.00    7.30 
  -4 -14   4   27.30    5.40 
   4  14   4   27.40    5.50 
  -4  14  -4   29.80    7.00 
  -4 -14   4   15.70    3.90 
   4 -14  -4   15.40    8.50 
  -4 -14   4   22.30    6.90 
   5 -14   4   57.29   12.90 
  -5 -14  -4   78.29   15.50 
   5  14  -4   50.59    8.30 
  -5  14   4   49.00   11.00 
  -5 -14  -4   54.19    8.40 
  -5  14  -4   55.49   11.20 
   5 -14  -4   32.80   10.90 
  -5 -14   4   38.00    9.10 
  -5 -14   4   55.79   10.90 
  -6 -14  -4   13.20    7.10 
  -6  14   4   25.80    8.80 
  -6 -14  -4   27.90   10.60 
   6 -14   4   22.00    8.90 
  -6  14  -4   40.40    9.90 
  -6 -14   4   21.80    7.00 
  -6 -14   4   22.80    6.30 
   6 -14  -4   37.00   12.10 
   0 -15   4   37.70    8.40 
   0 -15  -4   55.09   11.50 
  -1  15   4  480.85   42.80 
  -1 -15  -4  534.15   48.60 
   1 -15   4  539.55   47.50 
  -1 -15   4  565.64   54.99 
   1 -15  -4  526.25   48.30 
   2 -15   4   61.69   12.20 
   2 -15   4   41.90    6.00 
  -2  15   4   49.30    7.00 
  -2 -15  -4   40.90    9.30 
  -2  15   4   53.89    7.30 
  -2 -15   4   60.89   11.30 
  -2  15  -4   50.79    6.30 
   2 -15  -4   42.40    9.90 
  -3 -15  -4  175.68   23.70 
   3 -15   4  181.78   18.40 
  -3  15   4  171.98   18.80 
  -3  15   4  184.88   23.70 
   3 -15   4  170.18   22.10 
  -3  15  -4  216.78   18.90 
   3 -15  -4  200.28   19.50 
   3 -15  -4  182.28   23.00 
  -3 -15   4  200.68   22.00 
  -4  15   4   80.99   11.20 
  -4 -15  -4   57.59    7.80 
  -4 -15  -4   67.79   13.70 
   4 -15   4   82.59   15.20 
  -4 -15   4   61.99    6.60 
  -4 -15   4   62.69    7.50 
   4  15   4   49.90    7.80 
  -4 -15   4   53.79   11.10 
   4 -15  -4   84.29   15.20 
  -4  15  -4   69.99   10.20 
   5 -15   4    4.20    4.70 
  -5 -15  -4    2.10    3.90 
  -5  15   4    1.60    4.60 
  -5 -15  -4   -0.40    6.10 
   5 -15  -4    7.50    6.30 
  -5 -15   4    2.40    3.20 
  -5 -15   4    0.20    3.60 
  -5 -15   4    4.60    4.10 
  -5  15  -4    4.30    4.80 
  -6 -15  -4   64.19   11.00 
  -6 -15  -4  145.09   30.60 
  -6  15   4   73.49   13.90 
   6 -15   4   72.19   14.80 
  -6  15  -4   61.29   12.60 
  -6 -15   4   71.19   13.80 
  -6 -15   4   74.39   10.30 
   0 -16   4  146.29   17.30 
   0 -16  -4  122.19   17.90 
   1 -16   4   63.89   12.10 
  -1 -16  -4   55.59   10.80 
   1 -16  -4   32.50    9.00 
  -1 -16   4   32.50    7.90 
   2 -16   4  110.29   14.50 
  -2  16   4   91.19    9.70 
  -2  16   4   85.29    9.90 
   2 -16   4   83.49    8.80 
  -2 -16  -4   99.79   15.70 
  -2  16  -4   86.89    9.00 
  -2 -16   4  105.29   14.00 
   2 -16  -4   62.09   12.80 
   3 -16   4   -1.40    3.60 
  -3 -16  -4   -6.90    4.60 
   3 -16   4   -3.00    4.00 
  -3  16   4   -3.90    3.70 
  -3 -16   4   -2.30    2.70 
   3 -16  -4   -0.30    4.20 
  -3  16  -4    3.00    2.80 
   3 -16  -4   -6.10    3.50 
   4 -16   4   66.39   14.70 
  -4 -16  -4   50.29    7.10 
  -4  16   4   83.39   11.20 
  -4 -16  -4   66.39   14.80 
  -4  16  -4   87.59   10.50 
   4 -16  -4   49.90   12.80 
  -4 -16   4   73.09   11.60 
  -5  16   4   50.99   11.00 
  -5 -16  -4   41.50   11.50 
  -5 -16  -4   26.70   10.20 
   5 -16   4   42.50   11.10 
  -5  16  -4   44.20    9.40 
   5 -16  -4   34.40   12.40 
   0 -17   4  282.37   28.60 
   0 -17  -4  255.17   36.00 
  -1 -17  -4   27.90    9.10 
   1 -17   4   12.80    7.10 
   1 -17  -4    6.00    4.90 
  -1 -17   4   14.50    5.70 
  -2  17   4  124.89   13.00 
  -2  17   4  141.09   13.10 
  -2 -17  -4  136.29   20.00 
   2 -17   4  126.09   18.00 
  -2 -17   4  145.19   17.30 
   2 -17  -4  131.29   19.20 
  -3  17   4   46.60    9.10 
  -3  17   4   59.29    9.60 
   3 -17   4   47.60   12.10 
  -3 -17  -4   47.60   12.20 
  -3  17  -4   52.69    7.90 
  -3 -17   4   68.59   10.60 
  -4 -17  -4  129.69   18.30 
  -4  17   4   82.99   12.30 
   4 -17   4  108.09   18.70 
  -4 -17   4   83.39   13.60 
  -4  17  -4  101.19   12.60 
   4 -17  -4   61.89   14.70 
  -5 -17  -4   13.10    7.40 
   5 -17   4   12.80    7.60 
  -5  17   4   14.10    8.00 
   5 -17  -4    1.20    8.30 
  -5 -17   4   12.30    6.10 
  -5  17  -4   11.20    5.90 
   0 -18   4   22.40    7.00 
   0 -18  -4   17.00    7.50 
  -1 -18  -4    5.70    5.50 
   1 -18   4    6.40    4.70 
  -1 -18   4    4.40    3.70 
   1 -18  -4    8.80    6.20 
   2 -18   4   63.89   13.10 
  -2  18   4   73.69    7.50 
  -2  18   4   64.49    8.80 
  -2 -18  -4   74.89   15.00 
  -2 -18   4   74.39   12.00 
   2 -18  -4   96.89   18.10 
   3 -18   4   78.79   15.50 
  -3  18   4   69.99   10.10 
  -3 -18  -4   73.19   16.20 
  -3  18  -4   76.59    9.00 
   3 -18  -4   87.89   17.20 
  -3 -18   4   57.69   12.70 
  -4 -18  -4   37.80   11.10 
   4 -18   4   21.90    8.90 
  -4  18   4   15.70    6.30 
  -4  18  -4   22.70    6.30 
  -4 -18   4   22.40    6.80 
   4 -18  -4   26.20   11.10 
   0 -19  -4   -0.50    5.20 
   0 -19   4    0.10    3.70 
  -1 -19  -4  138.89   19.60 
   1 -19   4  127.79   18.10 
  -1 -19   4  150.38   18.70 
   1 -19  -4  133.89   19.60 
   2 -19   4  161.58   21.60 
  -2 -19  -4  183.58   23.80 
  -2 -19   4  159.08   20.90 
   2 -19  -4  182.98   24.00 
  -3 -19  -4   84.39   17.00 
   3 -19   4   89.29   16.00 
   3 -19  -4  102.09   19.80 
  -3 -19   4   74.89   14.00 
   0 -20  -4   67.49   14.30 
  -1 -20  -4   33.20   10.20 
   1 -20   4   48.70   16.20 
   1 -20  -4   58.49   13.90 
  -1 -20   4   27.10    9.20 
  -2 -20  -4    6.60    7.00 
   2 -20   4   24.90    9.70 
  -2 -20   4   18.40    6.90 
   2 -20  -4   17.20    8.70 
   0 -21   4    8.10    4.00 
   0 -21  -4   -0.10    5.40 
   0   0  -5    0.80    0.70 
   0   0  -5    1.70    1.50 
   0   0   5    0.00    1.40 
  -2   0   5  359.06   29.20 
  -2   0  -5  377.36   30.00 
  -2   0  -5  350.46   29.90 
   2   0  -5  346.97   29.60 
   2   0  -5  349.87   29.20 
   2   0   5  359.96   29.90 
  -2   0   5  321.37   29.70 
  -3   0  -5  102.99   11.10 
   3   0   5  103.79   11.00 
   3   0  -5  100.99   10.30 
  -3   0   5   80.69   10.50 
   3   0  -5   93.59   10.30 
  -3   0   5   96.39   10.20 
  -3   0  -5   81.89   10.40 
  -4   0   5  217.18   20.80 
  -4   0  -5  181.58   20.50 
  -4   0  -5  209.68   21.40 
   4   0   5  207.58   21.10 
   4   0  -5  242.68   21.20 
  -4   0   5  222.48   21.70 
  -5   0  -5   -0.30    3.50 
  -5   0   5   -2.30    1.90 
  -5   0  -5    5.70    4.30 
  -6   0   5   52.49   11.00 
   6   0  -5   46.40    9.20 
  -6   0   5   35.00    8.50 
  -6   0  -5   33.70    9.10 
  -6   0  -5   55.09   10.40 
  -7   0  -5  104.69   15.50 
  -7   0   5  124.39   18.50 
   7   0  -5  111.19   15.10 
  -7   0  -5  117.69   16.80 
  -7   0   5   99.59   15.20 
  -8   0   5   16.20    7.80 
  -8   0  -5   12.40    6.00 
   2  -1   5  543.65   44.80 
  -2  -1  -5  548.45   44.80 
  -2   1   5  620.24   45.20 
  -2  -1  -5  471.65   44.30 
   2  -1   5  550.74   44.80 
  -2   1   5  553.14   44.20 
   2   1  -5  552.94   44.50 
   2   1  -5  566.84   43.80 
   2  -1  -5  511.65   44.30 
  -2   1  -5  582.84   44.90 
   2  -1  -5  558.74   44.70 
  -2   1  -5  556.74   44.90 
   2   1   5  533.95   44.60 
  -2  -1   5  570.84   43.90 
  -2  -1   5  460.45   44.30 
  -3  -1  -5  181.48   19.20 
   3  -1   5  223.78   20.10 
   3   1  -5  206.68   18.80 
  -3   1   5  214.18   19.40 
  -3   1   5  182.78   19.50 
  -3  -1  -5  193.48   19.50 
   3   1  -5  212.68   19.40 
   3  -1   5  223.38   20.10 
  -3   1  -5  221.28   20.10 
   3  -1  -5  220.48   19.70 
   3   1   5  226.98   20.00 
  -3  -1   5  236.08   19.40 
  -3   1  -5  176.58   19.20 
  -3  -1   5  199.08   19.80 
   4  -1   5  438.36   38.70 
   4  -1   5  440.26   38.60 
  -4  -1  -5  450.05   38.90 
   4   1  -5  436.56   37.90 
   4   1  -5  450.15   37.70 
  -4   1   5  401.66   38.50 
  -4  -1  -5  406.26   38.20 
  -4   1   5  462.55   38.40 
  -4  -1   5  480.95   38.40 
   4  -1  -5  386.76   38.70 
  -4   1  -5  371.56   37.80 
  -4  -1   5  521.65   39.90 
   4   1   5  438.36   38.50 
   4  -1  -5  421.86   37.90 
  -4   1  -5  431.76   38.80 
  -5  -1  -5   70.79   12.30 
  -5   1   5   68.89   10.20 
   5  -1   5   65.39   10.30 
  -5   1   5   59.79   11.20 
  -5  -1  -5   67.49   10.60 
  -5   1  -5   62.39   10.10 
  -5  -1   5   62.59   11.50 
  -5   1  -5   48.70   10.20 
   5  -1  -5   73.89   10.00 
  -5  -1   5   60.69    9.60 
  -6  -1  -5  225.88   23.60 
  -6   1   5  169.28   21.30 
  -6  -1  -5  216.18   23.10 
   6  -1   5  206.18   23.00 
  -6   1   5  204.98   23.70 
  -6  -1   5  165.78   21.20 
  -6  -1   5  221.98   24.10 
   6  -1  -5  223.18   22.30 
  -6   1  -5  190.38   22.60 
  -6   1  -5  210.68   22.90 
  -7   1   5  182.38   21.10 
  -7   1   5  193.58   23.80 
  -7  -1  -5  162.08   23.80 
  -7  -1  -5  194.98   22.90 
   7  -1  -5  167.08   20.70 
  -7   1  -5  174.68   21.80 
  -7  -1   5  145.49   20.80 
  -7   1  -5  226.28   24.10 
  -7  -1   5  197.78   23.60 
  -8  -1  -5  112.99   16.90 
  -8   1   5   72.49   15.30 
  -8  -1   5   95.39   17.70 
  -8   1  -5   88.59   17.90 
   1  -2   5 1533.55  130.19 
   1  -2   5 1729.03  130.59 
  -1   2   5 1642.24  130.49 
   1   2  -5 1635.54  130.59 
  -1  -2  -5 1753.82  130.79 
  -1   2   5 1659.23  130.69 
   1   2  -5 1655.93  130.49 
  -1   2   5 1719.83  130.99 
   1   2   5 1640.74  130.39 
   1  -2  -5 1691.13  130.79 
  -1  -2   5 1650.43  130.69 
  -1  -2   5 1791.02  130.69 
  -1   2  -5 1741.33  130.59 
  -1  -2   5 1689.63  129.09 
  -1   2  -5 1545.35  130.29 
   2  -2   5 1781.92  137.39 
   2  -2   5 1874.21  137.49 
  -2  -2  -5 1484.65  136.69 
   2   2  -5 1788.02  136.89 
  -2   2   5 1856.21  137.49 
  -2   2   5 1834.72  136.99 
   2   2  -5 1778.92  135.89 
  -2  -2   5 1760.42  136.19 
  -2   2  -5 1721.23  137.39 
  -2   2  -5 1816.82  137.19 
  -2  -2   5 1530.85  136.79 
   2   2   5 1747.83  136.99 
   2  -2  -5 1739.93  137.09 
   3   2  -5  767.92   61.99 
  -3  -2  -5  706.03   62.29 
  -3  -2  -5  642.54   61.79 
   3   2  -5  760.02   61.29 
   3  -2   5  746.63   62.59 
  -3   2   5  833.12   63.19 
   3  -2   5  732.93   62.59 
  -3   2   5  820.12   62.49 
   3   2   5  738.43   62.19 
  -3   2  -5  748.63   62.79 
   3  -2  -5  787.02   62.39 
  -3  -2   5  817.22   61.89 
  -3   2  -5  804.42   62.69 
  -4  -2  -5  417.56   35.10 
   4  -2   5  414.06   35.40 
   4   2  -5  391.86   33.60 
  -4   2   5  434.86   35.00 
  -4  -2  -5  385.86   34.90 
  -4   2   5  323.17   34.40 
   4   2  -5  388.06   34.10 
   4  -2   5  395.76   37.60 
   4  -2  -5  378.36   34.50 
  -4   2  -5  318.17   34.00 
  -4   2  -5  417.36   35.60 
  -4  -2   5  405.96   34.30 
  -4  -2   5  361.86   34.80 
   4   2   5  387.16   34.60 
  -5  -2  -5  155.48   17.60 
   5  -2   5  141.29   17.40 
  -5   2   5  110.19   16.70 
  -5   2   5  181.08   17.90 
  -5  -2  -5  165.98   18.00 
   5   2  -5  158.28   16.70 
   5  -2  -5  159.98   17.50 
  -5   2  -5  131.69   16.90 
  -5   2  -5  138.59   17.10 
  -5  -2   5  170.88   17.60 
  -5  -2   5  186.18   18.90 
  -6   2   5   18.60    8.10 
  -6  -2  -5   20.30    6.90 
  -6  -2  -5   20.30    7.00 
   6  -2   5   26.80    7.60 
  -6   2   5   22.90    6.50 
  -6  -2   5   21.00    6.70 
  -6   2  -5   25.20    7.70 
   6  -2  -5   23.50    6.60 
  -6   2  -5   15.10    6.00 
  -6  -2   5   24.70    8.40 
  -7  -2  -5   37.70   10.00 
  -7   2   5   24.80    9.30 
  -7   2   5   37.50    9.20 
  -7  -2  -5   23.80    8.40 
   7  -2   5   37.20    9.70 
  -7  -2   5   25.20    7.40 
  -7  -2   5   30.00    9.90 
  -7   2  -5   23.80    7.60 
  -7   2  -5   30.30    9.20 
  -8  -2  -5   62.19   13.20 
  -8   2   5   55.39   12.40 
   8  -2  -5   38.70    9.60 
  -8   2  -5   39.30   10.90 
  -8  -2   5   51.59   12.80 
   0   3  -5 2926.81  222.78 
   0  -3   5 2897.71  222.98 
   0  -3  -5 2816.12  224.48 
   0   3   5 2916.61  224.18 
   0  -3   5 2762.72  224.58 
   0   3  -5 2898.31  223.98 
   0   3   5 2865.31  224.48 
   0  -3  -5 3026.10  224.28 
  -1   3   5  795.72   64.69 
  -1  -3  -5  898.71   64.79 
  -1   3   5  812.92   64.49 
   1   3  -5  772.32   64.19 
   1  -3   5  866.01   64.49 
   1  -3   5  811.72   64.29 
  -1   3   5  764.82   64.59 
  -1  -3   5  822.12   64.49 
   1  -3  -5  761.22   64.39 
   1   3   5  750.42   63.99 
  -1   3  -5  783.42   64.19 
  -1  -3   5  886.81   64.49 
  -1   3  -5  813.52   64.29 
   1  -3  -5  808.02   64.59 
   2  -3   5  986.00   75.99 
  -2  -3  -5  812.22   75.09 
   2  -3   5  947.01   75.89 
  -2   3   5  987.90   75.89 
  -2   3   5  972.20   75.69 
   2   3  -5  915.91   75.09 
   2   3   5  911.81   75.19 
  -2   3  -5  969.90   75.59 
  -2  -3   5 1012.10   74.59 
  -2   3  -5  890.01   75.69 
   2  -3  -5  968.20   75.79 
   2  -3  -5  974.20   75.69 
   3  -3   5  636.34   54.39 
  -3   3   5  640.54   53.89 
  -3  -3  -5  549.45   53.29 
   3  -3   5  685.43   54.49 
   3   3  -5  671.63   53.49 
  -3   3   5  720.13   54.79 
  -3  -3  -5  655.93   54.39 
  -3  -3   5  576.34   53.69 
   3  -3  -5  699.13   54.19 
   3   3   5  646.14   53.69 
  -3   3  -5  697.43   54.29 
  -3   3  -5  656.93   54.49 
   3  -3  -5  666.73   54.29 
  -3  -3   5  631.64   54.19 
  -4   3   5   14.00    4.30 
   4  -3   5   15.90    4.70 
   4   3  -5   14.50    4.40 
  -4  -3  -5   12.40    3.90 
  -4  -3  -5   20.80    5.30 
  -4   3   5   17.60    5.40 
   4   3   5   15.30    4.90 
   4  -3  -5   12.90    4.60 
  -4   3  -5   18.70    5.20 
  -4   3  -5   23.80    6.10 
  -4  -3   5   12.70    4.40 
  -4  -3   5   20.10    5.00 
  -5  -3  -5  111.29   14.00 
  -5   3   5  112.99   13.90 
  -5   3   5  100.59   14.40 
   5  -3   5  120.09   14.50 
  -5  -3  -5   97.79   13.40 
  -5   3  -5   87.89   13.00 
   5  -3  -5   97.89   15.40 
  -5   3  -5  105.89   14.30 
  -5  -3   5  121.19   14.90 
  -5  -3   5  125.09   13.80 
  -6   3   5   52.39   11.80 
  -6   3   5   63.19   10.30 
  -6  -3  -5   61.49   11.90 
  -6  -3  -5   56.99   10.90 
   6  -3   5   76.49   11.70 
  -6  -3   5   49.70   10.20 
  -6   3  -5   60.19   11.80 
  -6   3  -5   91.19   13.00 
  -6  -3   5   50.79   11.60 
   6  -3  -5   76.29   11.50 
  -7  -3  -5   35.90   10.00 
  -7  -3  -5   61.69   13.60 
   7  -3   5   35.90    8.90 
  -7   3   5   33.40    8.20 
  -7   3   5   63.99   13.60 
  -7   3  -5   49.80   11.90 
   7  -3  -5   71.29   13.30 
  -7  -3   5   57.29   13.30 
  -7  -3   5   48.80    9.50 
  -8   3   5    8.00    5.90 
  -8  -3  -5   14.70    7.20 
  -8   3  -5   11.10    6.40 
   8  -3  -5   16.60    7.20 
  -8  -3   5    8.00    5.90 
   0  -4   5   25.80    3.40 
   0  -4   5   27.80    3.00 
   0   4   5   18.50    3.80 
   0  -4  -5   29.50    3.90 
   0   4  -5   29.80    3.80 
   0   4  -5   22.30    2.80 
   0   4   5   23.40    3.60 
   1   4  -5  415.86   35.00 
  -1  -4  -5  407.86   36.00 
   1  -4   5  436.86   35.40 
   1  -4   5  446.16   35.30 
  -1   4   5  418.86   35.20 
  -1   4   5  422.26   35.90 
  -1  -4  -5  460.05   35.50 
  -1   4   5  427.16   35.60 
  -1   4  -5  408.36   35.10 
   1  -4  -5  465.05   35.80 
  -1  -4   5  488.45   35.40 
   1  -4  -5  400.16   35.60 
  -1  -4   5  435.46   35.20 
  -1   4  -5  425.66   35.10 
   1   4   5  411.56   34.90 
   2  -4   5 1082.59   79.69 
  -2  -4  -5  831.02   78.39 
   2  -4   5 1029.20   79.69 
   2   4  -5  975.50   78.49 
  -2   4   5 1043.60   79.39 
   2  -4  -5 1011.00   79.19 
   2   4   5  947.51   78.59 
   2  -4  -5  995.40   79.59 
  -2   4  -5  984.10   79.39 
  -2  -4   5 1060.09   79.19 
  -2  -4   5  972.00   77.79 
  -2   4  -5  961.30   78.89 
   3  -4   5 2215.48  165.28 
  -3  -4  -5 1877.31  163.88 
  -3   4   5 2119.19  164.68 
   3   4  -5 2055.59  163.68 
  -3   4   5 2155.68  165.08 
   3  -4   5 2054.49  165.18 
   3  -4  -5 2176.78  165.18 
  -3  -4   5 2214.08  163.78 
  -3   4  -5 2061.29  165.08 
  -3   4  -5 2243.88  164.78 
  -3  -4   5 1812.92  163.98 
   3   4   5 2067.09  164.08 
  -4  -4  -5  326.87   29.70 
   4   4  -5  308.97   28.40 
   4  -4   5  312.57   30.00 
  -4   4   5  330.97   30.30 
  -4   4   5  341.17   29.80 
  -4  -4  -5  283.07   28.90 
   4  -4  -5  315.77   29.90 
  -4   4  -5  349.87   30.00 
   4   4   5  307.87   29.00 
  -4   4  -5  308.27   29.90 
   5  -4   5  373.96   35.00 
  -5   4   5  329.17   34.40 
  -5  -4  -5  324.77   33.70 
  -5  -4  -5  341.47   34.10 
  -5   4   5  421.96   35.00 
  -5  -4   5  355.06   34.70 
  -5   4  -5  409.26   35.70 
   5  -4  -5  378.26   34.80 
  -5   4  -5  301.97   33.40 
  -5  -4   5  414.76   34.50 
  -6   4   5   12.00    5.20 
   6  -4   5   22.10    6.80 
  -6  -4  -5   27.20    8.00 
  -6   4   5   22.40    7.90 
  -6  -4  -5   24.50    7.30 
   6  -4  -5   28.50    8.10 
  -6  -4   5   28.40    8.10 
  -6  -4   5   31.10    7.30 
  -6   4  -5   33.00    8.30 
  -6   4  -5   23.90    7.70 
  -7   4   5   37.30   11.10 
  -7  -4  -5   34.50    9.20 
  -7  -4  -5   40.10   10.80 
  -7   4   5   27.60    8.10 
   7  -4   5   47.90   10.80 
  -7   4  -5   37.30   10.50 
  -7  -4   5   32.10   10.30 
  -7  -4   5   54.79   11.20 
   7  -4  -5   38.20    9.60 
  -8  -4  -5   30.00    9.20 
   8  -4   5   34.90    8.80 
  -8   4   5   48.30   12.40 
  -8   4  -5   49.40   11.50 
  -8  -4   5   43.00   13.60 
   0   5   5    9.40    3.00 
   0   5   5    7.10    2.20 
   0   5  -5    7.00    1.70 
   0  -5   5   12.00    2.30 
   0  -5   5    6.70    1.70 
   0   5  -5   13.40    2.50 
   0  -5  -5    9.50    2.60 
   0  -5  -5    5.90    2.40 
  -1  -5  -5  614.84   55.69 
   1  -5   5  712.43   54.69 
  -1   5   5  658.43   54.59 
  -1   5   5  697.03   55.09 
  -1  -5  -5  707.73   54.79 
  -1   5   5  667.83   55.79 
   1  -5   5  686.53   54.99 
  -1   5  -5  684.63   54.49 
  -1  -5   5  683.43   54.59 
  -1  -5   5  765.42   54.59 
   1   5   5  636.94   54.09 
   1  -5  -5  722.43   55.29 
   1  -5  -5  625.14   55.29 
  -1   5  -5  682.53   54.69 
   2  -5   5  283.47   25.30 
   2   5  -5  285.07   23.90 
  -2  -5  -5  250.77   24.00 
   2  -5   5  294.57   25.00 
  -2   5   5  284.47   24.80 
  -2   5   5  277.97   25.10 
  -2  -5   5  291.47   24.50 
   2  -5  -5  286.27   24.70 
   2  -5  -5  290.17   25.40 
  -2   5  -5  286.17   24.40 
  -2  -5   5  306.47   24.40 
   2   5   5  261.27   24.00 
  -2   5  -5  255.87   24.60 
   3   5  -5  358.56   32.40 
   3  -5   5  376.46   35.70 
   3  -5   5  410.96   34.50 
  -3  -5  -5  330.07   32.70 
  -3   5   5  376.26   33.70 
  -3   5   5  424.66   34.30 
   3  -5  -5  408.26   34.30 
  -3  -5   5  437.06   32.90 
   3   5   5  369.16   32.90 
  -3   5  -5  394.36   34.20 
  -3   5  -5  392.46   33.50 
  -3  -5   5  325.07   32.80 
   3  -5  -5  398.26   34.30 
   4   5  -5  861.11   71.19 
   4  -5   5  882.01   73.39 
  -4   5   5  871.01   72.79 
  -4  -5  -5  854.11   71.99 
  -4  -5  -5  856.11   72.69 
  -4   5   5  882.01   73.09 
   4   5   5  862.21   71.79 
  -4  -5   5  907.01   71.79 
  -4   5  -5  866.01   73.19 
   4  -5  -5  871.21   73.09 
  -4   5  -5  885.01   72.49 
   5  -5   5  304.57   30.50 
  -5   5   5  359.26   30.90 
  -5  -5  -5  292.67   29.40 
  -5   5   5  253.27   29.60 
  -5  -5  -5  335.47   30.40 
  -5   5  -5  334.67   30.90 
  -5  -5   5  297.87   30.00 
   5  -5  -5  363.76   31.50 
  -5   5  -5  258.17   28.80 
  -5  -5   5  258.57   31.60 
  -6  -5  -5  410.96   40.80 
   6  -5   5  417.46   41.30 
  -6   5   5  353.16   39.20 
  -6  -5  -5  367.36   39.80 
  -6   5   5  494.65   42.60 
   6  -5  -5  453.35   41.20 
  -6  -5   5  390.36   40.60 
  -6  -5   5  528.05   41.80 
  -6   5  -5  460.15   41.50 
  -7   5   5   32.20   10.20 
  -7  -5  -5   19.10    7.40 
   7  -5   5   35.00   10.30 
  -7  -5  -5   21.80    8.90 
  -7   5   5   19.40    7.80 
  -7  -5   5   12.30    7.30 
   7  -5  -5   13.90    7.10 
  -7   5  -5   33.20   10.00 
  -7  -5   5   20.30    6.50 
  -8  -5  -5   35.40   10.40 
   8  -5   5   24.70   10.90 
  -8   5   5   52.59   11.90 
   8  -5  -5    9.40    7.70 
  -8  -5   5   30.90   10.50 
  -8   5  -5   45.40   11.20 
   0   6  -5 3278.77  265.37 
   0  -6  -5 3542.05  265.77 
   0   6   5 3233.38  267.17 
   0   6  -5 3312.07  265.27 
   0  -6   5 3692.73  265.27 
   0   6   5 3470.95  265.57 
   0  -6  -5 3417.76  267.37 
   0   6   5 3475.05  265.67 
  -1   6   5 3554.64  287.17 
   1  -6   5 3907.01  287.37 
  -1   6   5 3532.55  287.57 
  -1   6   5 3572.34  288.87 
  -1  -6  -5 3808.52  287.37 
  -1  -6  -5 3592.44  289.07 
   1  -6   5 3626.04  287.87 
  -1   6  -5 3613.64  287.47 
   1  -6  -5 4058.79  288.07 
  -1   6  -5 3690.43  287.07 
  -1  -6   5 4022.20  286.87 
   1   6   5 3584.04  286.77 
   1  -6  -5 3622.34  288.57 
  -2   6   5  357.86   33.00 
  -2   6   5  362.76   32.20 
   2  -6   5  383.06   32.50 
  -2  -6  -5  422.46   32.10 
   2  -6   5  376.16   33.00 
   2   6  -5  346.17   31.10 
   2  -6  -5  378.56   33.20 
  -2   6  -5  355.16   32.40 
  -2   6  -5  373.36   31.90 
  -2  -6   5  409.26   31.80 
   2  -6  -5  407.46   32.50 
  -2  -6   5  393.46   32.00 
   2   6   5  355.26   31.40 
  -3   6   5  654.83   54.69 
   3   6  -5  608.94   52.89 
  -3  -6  -5  754.72   54.29 
   3  -6   5  655.03   55.29 
  -3   6   5  633.54   54.89 
  -3   6  -5  645.44   54.89 
   3   6   5  613.64   53.49 
   3  -6  -5  604.94   54.89 
  -3  -6   5  680.93   54.09 
   3  -6  -5  669.23   54.39 
  -3  -6   5  664.43   53.39 
  -3   6  -5  641.34   54.09 
   4   6  -5  288.87   26.40 
   4  -6   5  284.17   29.20 
  -4  -6  -5  305.47   27.80 
  -4   6   5  306.17   28.50 
  -4  -6  -5  309.17   28.60 
  -4   6   5  295.97   28.10 
  -4  -6   5  263.77   27.50 
   4   6   5  267.77   26.90 
  -4   6  -5  288.07   28.20 
   4  -6  -5  265.87   28.20 
  -4  -6   5  326.07   27.40 
  -4   6  -5  322.57   28.30 
  -5  -6  -5  299.47   28.10 
  -5   6   5  301.07   28.10 
   5  -6   5  291.17   28.50 
  -5   6   5  317.67   29.10 
  -5  -6  -5  230.08   26.20 
  -5   6  -5  315.27   28.10 
  -5   6  -5  273.87   27.80 
   5  -6  -5  250.37   27.50 
  -5  -6   5  238.68   25.90 
  -5  -6   5  236.88   26.70 
   6  -6   5  114.09   16.40 
  -6  -6  -5   99.09   15.20 
  -6   6   5  143.29   17.10 
  -6  -6  -5  116.29   15.60 
  -6   6  -5  136.09   20.00 
   6  -6  -5  122.69   16.00 
  -6  -6   5   90.69   15.10 
  -7   6   5   73.29   15.60 
  -7  -6  -5   57.09   13.00 
   7  -6   5   75.29   14.60 
  -7  -6  -5   68.49   13.40 
  -7   6   5   78.59   13.90 
   7  -6  -5  104.19   15.50 
  -7  -6   5   58.99   12.50 
  -7   6  -5  123.09   16.00 
  -7  -6   5   76.79   15.30 
  -8  -6  -5   16.40    6.90 
  -8  -6   5    9.30    6.30 
   0  -7  -5  147.59   15.00 
   0  -7  -5  144.39   13.10 
   0  -7   5  151.08   12.40 
   0   7   5  131.99   14.60 
   0   7  -5  135.79   13.00 
   0   7   5  148.19   12.90 
   0   7  -5  144.19   12.50 
   0  -7   5  128.29   12.90 
   0   7   5  140.29   12.60 
  -1  -7  -5 1549.05  125.89 
   1  -7   5 1639.34  123.79 
  -1   7   5 1532.05  123.99 
   1  -7   5 1610.94  124.69 
  -1  -7  -5 1611.54  123.69 
  -1   7   5 1572.44  125.69 
  -1   7   5 1534.15  123.59 
  -1   7  -5 1491.15  123.99 
   1  -7  -5 1546.75  125.29 
   1   7   5 1502.75  122.99 
  -1  -7   5 1573.94  123.09 
  -1   7  -5 1546.45  123.29 
  -1  -7   5 1794.52  123.19 
  -2   7   5  451.25   39.00 
   2  -7   5  483.25   39.20 
  -2  -7  -5  419.46   40.10 
  -2   7   5  443.16   39.90 
   2  -7   5  480.75   40.00 
   2   7  -5  458.05   37.80 
  -2  -7  -5  527.15   38.70 
  -2   7   5  442.56   38.80 
   2   7   5  414.66   37.80 
  -2   7  -5  437.66   39.10 
  -2  -7   5  463.65   38.20 
   2  -7  -5  480.15   39.00 
  -2   7  -5  484.05   38.60 
  -2  -7   5  495.95   38.30 
   2  -7  -5  450.55   40.00 
  -3   7   5  640.74   56.89 
   3   7  -5  637.54   55.19 
   3  -7   5  694.83   57.59 
  -3  -7  -5  760.72   56.59 
  -3   7   5  678.63   57.59 
   3  -7  -5  659.53   57.79 
  -3  -7   5  739.73   56.59 
  -3   7  -5  676.13   56.49 
   3   7   5  657.93   55.89 
   3  -7  -5  703.53   56.89 
  -3   7  -5  661.23   57.29 
  -4   7   5  127.89   14.90 
  -4  -7  -5  100.89   14.70 
   4  -7   5  114.19   14.80 
  -4   7   5  107.79   14.10 
   4   7  -5  123.19   12.90 
   4  -7  -5  121.79   14.90 
  -4   7  -5  127.69   14.30 
  -4   7  -5  125.59   14.80 
  -4  -7   5  135.19   13.90 
  -4  -7   5  112.79   13.70 
   4   7   5  113.39   13.30 
  -5  -7  -5  172.88   19.70 
  -5  -7  -5  177.38   18.90 
   5  -7   5  182.38   20.50 
  -5   7   5  162.48   19.30 
  -5   7   5  193.38   21.00 
   5  -7  -5  168.28   20.10 
  -5  -7   5  162.28   18.90 
  -5  -7   5  147.79   18.10 
  -5   7  -5  172.78   19.40 
  -6   7   5  139.39   18.90 
  -6  -7  -5  103.59   15.80 
   6  -7   5  114.19   17.30 
  -6  -7  -5  138.99   16.90 
  -6   7   5  122.29   17.00 
  -6  -7   5  114.59   16.60 
   6  -7  -5  136.29   17.70 
  -6   7  -5  118.69   25.60 
  -6  -7   5  148.09   17.20 
  -7  -7  -5  200.38   25.60 
   7  -7   5  225.68   27.20 
  -7   7   5  261.07   29.20 
   7  -7  -5  267.77   28.40 
  -7   7  -5  275.47   28.00 
  -7  -7   5  201.18   25.90 
  -7  -7   5  216.08   26.20 
   8  -7   5   31.60   10.70 
  -8   7   5   55.69   14.30 
  -8  -7  -5   49.60   12.00 
  -8  -7   5   33.90   11.10 
  -8   7  -5   58.59   14.80 
   0   8   5   15.60    3.20 
   0  -8   5   14.20    3.50 
   0   8  -5   15.80    3.00 
   0  -8  -5   15.40    3.30 
   0   8  -5   13.70    3.50 
   0  -8  -5   16.90    4.40 
   0   8   5   10.20    3.70 
   0  -8   5   18.30    2.90 
   0   8   5   13.50    2.80 
  -1  -8  -5  722.83   59.49 
   1  -8   5  775.72   56.99 
  -1  -8  -5  716.03   56.69 
  -1   8   5  736.93   59.49 
  -1   8   5  706.73   57.19 
  -1   8   5  712.43   56.79 
   1  -8   5  728.73   58.09 
  -1   8  -5  679.53   58.49 
  -1   8  -5  656.83   56.29 
  -1  -8   5  654.33   57.39 
  -1  -8   5  784.02   55.99 
  -1  -8   5  693.73   55.89 
   1   8   5  644.94   55.89 
   1  -8  -5  694.43   58.79 
  -2   8   5  946.91   77.39 
  -2   8   5  932.51   78.99 
  -2   8   5  984.50   77.79 
  -2  -8  -5  959.70   79.59 
   2  -8   5  944.51   79.19 
   2  -8   5 1010.40   77.79 
   2  -8  -5  996.90   77.59 
  -2  -8   5  802.22   76.79 
  -2  -8   5 1062.19   76.69 
  -2   8  -5 1003.10   76.99 
   2   8   5  905.91   76.29 
   2  -8  -5  966.00   79.09 
  -2   8  -5  954.60   77.99 
  -2  -8   5 1002.60   76.69 
  -3   8   5   64.39    9.40 
  -3  -8  -5   56.69    7.50 
   3  -8   5   69.99    9.20 
  -3   8   5   52.29    9.20 
   3  -8   5   65.49    9.60 
   3   8  -5   60.49    7.30 
   3  -8  -5   64.49    8.50 
  -3  -8   5   54.99    7.70 
   3   8   5   54.49    7.50 
  -3   8  -5   62.79    8.30 
   3  -8  -5   58.79   10.50 
  -3  -8   5   52.99    7.50 
  -3   8  -5   52.09    8.50 
   4  -8   5  472.65   43.40 
  -4   8   5  519.05   43.10 
  -4   8   5  475.05   42.90 
   4   8  -5  443.06   40.00 
  -4  -8   5  396.86   40.80 
   4   8   5  450.55   41.00 
   4  -8  -5  510.65   43.90 
  -4  -8   5  511.15   41.80 
  -4   8  -5  522.55   42.30 
  -5   8   5  202.98   21.50 
  -5   8   5  185.68   21.00 
   5  -8   5  198.78   21.90 
  -5  -8  -5  168.58   18.90 
  -5  -8  -5  168.08   20.20 
   5  -8  -5  174.98   21.00 
  -5   8  -5  161.88   19.50 
  -5  -8   5  162.28   19.10 
  -5  -8   5  173.38   19.20 
  -6  -8  -5   41.30    9.80 
  -6   8   5   52.39   10.00 
  -6  -8  -5   51.19   10.90 
   6  -8   5   61.89   13.40 
  -6   8   5   67.99   13.60 
  -6  -8   5   65.09   10.10 
  -6   8  -5   52.09   11.10 
   6  -8  -5   47.70   10.10 
  -6  -8   5   55.89   11.80 
  -7   8   5   45.40   11.90 
  -7  -8  -5   33.80   10.60 
   7  -8   5   37.70    9.60 
  -7  -8   5   40.70   11.40 
  -7  -8   5   32.00    8.50 
   7  -8  -5   37.20   10.20 
  -7   8  -5   35.40   10.20 
   8  -8   5   29.00    9.40 
  -8   8   5   35.10   10.50 
  -8  -8  -5   33.80    9.50 
  -8  -8   5   17.00    8.60 
  -8   8  -5   41.90    9.70 
   0   9   5  124.09   14.10 
   0   9   5  132.69   11.30 
   0   9  -5  114.69   12.40 
   0   9   5  119.79   11.30 
   0  -9  -5  135.79   14.30 
   0   9  -5  123.09   12.50 
   0  -9   5  136.99   11.00 
   0  -9   5   98.69   12.00 
  -1   9   5   98.79   12.20 
  -1  -9  -5   94.09    9.40 
  -1   9   5  105.09   10.10 
   1  -9   5   89.69   10.60 
   1  -9   5  102.09    9.60 
  -1   9   5   93.19    9.50 
  -1  -9  -5   93.99   11.90 
  -1  -9   5   71.99    9.60 
  -1   9  -5   96.39    9.20 
  -1  -9   5  100.09    9.50 
   1  -9  -5   90.59   11.40 
  -1  -9   5   99.49    8.50 
  -1   9  -5   83.99   10.20 
   1   9   5   89.39    8.70 
  -2  -9  -5  396.16   31.20 
   2  -9   5  410.06   32.20 
  -2   9   5  374.86   32.00 
  -2   9   5  348.97   31.70 
  -2  -9  -5  392.76   34.50 
   2  -9   5  383.86   33.40 
  -2   9   5  360.76   33.60 
  -2  -9   5  305.87   31.40 
   2  -9  -5  359.86   31.70 
  -2  -9   5  406.26   30.80 
  -2   9  -5  356.36   32.40 
  -2  -9   5  362.56   30.70 
   2  -9  -5  388.56   33.90 
   2   9   5  349.47   30.60 
  -2   9  -5  337.57   31.00 
  -3  -9  -5  374.76   36.30 
   3   9  -5  412.16   35.90 
   3  -9   5  436.76   39.40 
   3  -9   5  475.25   38.50 
  -3  -9  -5  484.05   40.70 
  -3   9   5  409.16   37.90 
  -3   9   5  461.45   39.60 
   3   9   5  432.96   36.80 
  -3  -9   5  469.75   37.10 
  -3   9  -5  454.25   37.60 
   3  -9  -5  437.36   39.70 
  -3  -9   5  473.95   37.20 
  -3  -9   5  354.86   37.10 
   3  -9  -5  422.36   37.60 
  -4  -9  -5  161.28   20.00 
  -4   9   5  199.38   20.40 
   4   9  -5  170.08   17.60 
  -4   9   5  193.68   20.80 
   4  -9   5  177.78   21.00 
  -4  -9   5  217.48   19.90 
   4   9   5  203.58   19.00 
   4  -9  -5  201.08   21.70 
  -4  -9   5  156.78   18.30 
  -4   9  -5  190.68   19.60 
  -5   9   5  156.38   18.50 
  -5  -9  -5  122.59   17.00 
   5  -9   5  154.88   19.10 
  -5   9   5  155.48   18.10 
  -5  -9  -5  120.79   15.60 
   5  -9  -5  180.68   19.60 
  -5  -9   5  120.69   16.10 
  -5  -9   5  122.99   15.90 
  -5   9  -5  166.08   17.80 
   6  -9   5  118.09   16.50 
  -6   9   5   71.69   17.30 
  -6   9   5  110.99   16.40 
  -6  -9  -5   93.99   13.40 
  -6  -9  -5   83.89   13.70 
  -6  -9   5   79.99   14.50 
   6  -9  -5   75.29   14.70 
  -6   9  -5  101.49   14.70 
  -6  -9   5   86.69   12.80 
  -7  -9  -5    1.40    4.40 
   7  -9   5    1.20    5.10 
  -7   9   5   -0.70    5.00 
  -7  -9   5    3.50    5.80 
  -7   9  -5   -5.80    4.40 
   7  -9  -5   13.70   12.30 
   0 -10   5  277.17   26.30 
   0  10  -5  290.07   24.10 
   0  10   5  300.67   24.60 
   0  10  -5  280.77   26.20 
   0 -10   5  338.57   24.30 
   0 -10  -5  303.97   28.40 
   0  10   5  295.57   24.70 
   0  10   5  277.17   28.00 
  -1 -10  -5   31.90    7.30 
  -1  10   5   32.30    5.10 
  -1  10   5   30.80    4.60 
  -1  10   5   17.80    5.60 
   1 -10   5   45.60    6.70 
   1 -10   5   28.70    4.90 
  -1 -10  -5   31.20    4.70 
   1  10   5   33.00    4.20 
  -1  10  -5   36.20    4.60 
  -1 -10   5   28.90    5.50 
  -1  10  -5   33.40    6.20 
  -1 -10   5   37.60    3.80 
  -1 -10   5   38.60    3.60 
   1 -10  -5   26.70    6.30 
  -2 -10  -5   27.00    6.80 
  -2  10   5   32.10    6.00 
   2 -10   5   23.40    5.90 
  -2  10   5   31.40    6.10 
  -2  10   5   33.40    7.00 
   2 -10   5   36.60    6.30 
  -2 -10  -5   40.30    5.30 
   2  10   5   28.60    4.60 
  -2  10  -5   33.90    5.80 
   2 -10  -5   39.60    6.00 
   2 -10  -5   36.70    7.50 
  -2 -10   5   39.90    4.80 
  -2 -10   5   40.30    4.80 
  -2 -10   5   19.40    5.20 
   3 -10   5  372.36   32.90 
   3  10  -5  320.57   30.60 
  -3 -10  -5  382.76   31.80 
  -3  10   5  355.76   34.30 
  -3 -10  -5  361.16   35.30 
   3 -10   5  358.36   34.40 
  -3 -10   5  316.27   32.50 
   3 -10  -5  394.86   32.90 
   3 -10  -5  382.66   35.10 
   3  10   5  363.36   31.50 
  -3 -10   5  384.76   31.70 
  -3  10  -5  360.86   32.20 
  -3 -10   5  407.66   31.90 
   4  10  -5  100.39   12.60 
  -4  10   5  107.59   13.40 
  -4 -10  -5   85.39   11.20 
  -4  10   5   85.39   13.70 
   4 -10   5   99.79   14.30 
  -4 -10   5   98.29   12.40 
   4 -10  -5   86.29   13.90 
  -4 -10   5   98.69   11.70 
  -4  10  -5  112.79   12.90 
   4  10   5  109.99   12.10 
   5 -10   5  240.98   26.60 
  -5 -10  -5  209.28   23.10 
  -5  10   5  240.08   27.70 
  -5  10   5  289.67   26.80 
  -5  10  -5  261.97   25.20 
  -5 -10   5  207.08   23.20 
   5 -10  -5  247.78   26.80 
  -5 -10   5  206.08   23.80 
  -6 -10  -5   53.69   11.50 
   6 -10   5   53.39   12.20 
  -6  10   5   52.29   12.10 
  -6 -10  -5   70.29   12.50 
  -6  10   5   89.69   15.50 
  -6 -10   5   60.39   12.20 
   6 -10  -5   65.39   16.60 
  -6 -10   5   72.39   11.30 
  -6  10  -5   76.69   14.00 
   7 -10   5   48.30   12.50 
  -7 -10  -5   30.20    8.90 
  -7  10   5   47.10   11.60 
   7 -10  -5   33.60   10.60 
  -7 -10   5   28.40    9.00 
  -7  10  -5   55.19   12.40 
   0  11  -5  446.66   35.00 
   0 -11   5  488.65   35.20 
   0  11   5  418.76   35.70 
   0 -11   5  365.76   37.70 
   0 -11  -5  461.65   40.40 
   0  11   5  426.86   35.80 
   0 -11   5  516.05   35.20 
   0  11   5  363.26   45.40 
  -1  11   5   86.29    9.50 
   1 -11   5   91.09    9.10 
  -1 -11  -5  107.19    9.20 
  -1  11   5  105.19   13.10 
  -1 -11  -5   83.19   12.30 
  -1  11   5   84.09    9.30 
   1 -11   5  108.29   11.90 
   1  11   5   82.19    8.30 
   1 -11  -5   98.29   12.40 
  -1 -11   5   73.39   10.00 
   1  11   5   83.99    9.90 
  -1  11  -5   84.99    8.80 
   2 -11   5   62.49   10.70 
   2 -11   5   47.90    7.40 
  -2  11   5   58.59    7.80 
  -2 -11  -5   40.00    9.20 
  -2  11   5   59.79    7.80 
  -2 -11  -5   49.99    6.60 
  -2  11   5   42.70    8.80 
  -2  11  -5   51.89    6.80 
   2 -11  -5   60.19    7.90 
   2  11   5   40.90    6.20 
  -2 -11   5   62.49    6.10 
  -2 -11   5   38.10    7.70 
  -2 -11   5   66.69    6.10 
   2 -11  -5   57.59   10.40 
   3 -11   5  292.27   26.40 
  -3  11   5  265.87   26.10 
  -3 -11  -5  284.77   29.50 
   3 -11   5  282.37   28.30 
  -3  11   5  284.57   29.70 
  -3 -11  -5  306.47   25.20 
  -3  11   5  265.47   26.50 
  -3 -11   5  288.87   24.90 
   3 -11  -5  267.17   28.50 
   3  11   5  268.27   24.80 
   3 -11  -5  294.77   26.20 
  -3 -11   5  292.77   24.70 
  -3  11  -5  273.67   25.60 
  -3 -11   5  236.48   26.20 
  -4 -11  -5  282.27   29.80 
  -4 -11  -5  234.58   25.00 
  -4  11   5  306.27   29.30 
  -4  11   5  292.87   27.70 
   4 -11   5  259.67   28.80 
   4  11  -5  278.77   24.80 
  -4 -11   5  232.98   26.60 
   4 -11  -5  333.57   30.70 
  -4  11  -5  285.67   26.70 
  -4 -11   5  249.58   25.30 
  -4 -11   5  316.37   26.20 
   4  11   5  287.27   25.70 
  -5 -11  -5   52.19    9.40 
  -5  11   5   63.49   11.50 
  -5  11   5   52.99   11.30 
   5 -11   5   41.10   11.20 
  -5 -11   5   53.49   10.70 
  -5  11  -5   67.89   11.50 
   5 -11  -5   48.60   10.20 
  -5 -11   5   48.20    9.50 
  -6  11   5   41.00   11.30 
   6 -11   5   45.50   12.00 
  -6 -11  -5   40.60    9.60 
  -6  11  -5   61.59   12.70 
   6 -11  -5   71.59   15.20 
  -6 -11   5   49.00    9.60 
  -6 -11   5   50.89   10.60 
  -7 -11  -5    3.00    5.20 
   7 -11   5   -4.10    6.40 
  -7  11   5   14.20    7.30 
   7 -11  -5   14.70    7.70 
  -7 -11   5    3.60    6.40 
  -7  11  -5    7.10    6.60 
   0  12   5   29.40    4.00 
   0 -12  -5   30.60    7.60 
   0  12   5   30.30    7.60 
   0  12   5   29.10    4.40 
   0 -12   5   26.10    5.90 
   1 -12   5  600.54   55.89 
  -1  12   5  679.63   53.59 
   1 -12   5  732.63   53.09 
  -1  12   5  685.43   57.89 
  -1  12   5  648.64   53.39 
  -1 -12  -5  690.93   58.29 
  -1  12  -5  640.04   52.69 
   1 -12  -5  701.23   57.69 
  -1 -12   5  577.74   54.89 
   1  12   5  659.93   52.19 
   2 -12   5  943.51   79.99 
  -2  12   5  924.21   77.19 
   2 -12   5  998.20   77.09 
  -2  12   5  920.91   80.59 
  -2 -12  -5 1012.20   75.99 
  -2 -12  -5  982.40   81.49 
  -2  12   5  939.91   77.19 
   2 -12  -5 1075.09   78.09 
   2 -12  -5  957.70   80.69 
  -2 -12   5  810.32   77.79 
  -2  12  -5  965.80   76.49 
   2  12   5  930.11   75.49 
  -3  12   5  215.18   22.90 
   3 -12   5  221.28   20.40 
  -3  12   5  206.28   20.50 
  -3  12   5  196.48   20.30 
  -3 -12  -5  218.88   24.10 
  -3 -12  -5  188.68   18.60 
   3 -12   5  213.28   22.80 
   3 -12  -5  206.68   23.10 
  -3  12  -5  197.78   19.50 
   3 -12  -5  214.38   20.30 
   3  12   5  200.58   18.60 
  -3 -12   5  166.18   17.60 
  -3 -12   5  228.48   18.70 
  -3 -12   5  175.48   20.40 
  -4  12   5  263.77   26.60 
   4  12  -5  222.28   21.90 
  -4 -12  -5  295.97   29.10 
   4 -12   5  254.67   27.20 
  -4  12   5  260.37   25.00 
  -4 -12  -5  209.18   22.40 
  -4 -12   5  285.87   23.50 
  -4  12  -5  275.77   24.60 
   4 -12  -5  253.47   27.40 
  -4 -12   5  194.48   24.20 
  -4 -12   5  204.18   22.20 
   4  12   5  260.57   23.20 
  -5  12   5    1.50    5.70 
  -5 -12  -5   23.80    8.80 
  -5 -12  -5   13.00    4.70 
   5 -12   5    7.30    7.20 
  -5  12  -5   13.40    5.50 
  -5 -12   5   15.40    6.20 
  -5 -12   5   10.30    4.20 
  -5 -12   5    9.50    4.60 
   5 -12  -5    6.20    6.40 
   6 -12   5   35.30    9.70 
  -6 -12  -5   26.60    7.70 
  -6  12   5   37.60   10.70 
   6 -12  -5   42.10   11.80 
  -6 -12   5   31.00    8.40 
  -6 -12   5   28.60    8.10 
  -6  12  -5   17.00    7.20 
  -7  12   5   26.10   10.30 
  -7 -12  -5   42.30   10.00 
   7 -12   5   34.50    9.60 
  -7  12  -5   43.10   11.30 
  -7 -12   5   46.10    9.60 
   7 -12  -5   63.19   13.60 
   0 -13   5  406.46   38.80 
   0 -13  -5  491.65   41.70 
   0  13   5  437.96   35.20 
  -1  13   5   30.50    5.00 
   1 -13   5   23.50    6.10 
  -1 -13  -5   34.60    9.10 
  -1  13   5   22.00    8.10 
  -1  13   5   23.10    4.50 
   1  13   5   19.80    3.10 
   1 -13  -5   28.50    7.80 
   1  13   5   24.40    3.00 
  -1  13  -5   29.20    3.90 
  -1 -13   5   29.40    6.60 
  -2  13   5  155.98   14.60 
  -2  13   5  135.19   18.20 
  -2 -13  -5  111.49   12.40 
  -2 -13  -5  121.29   18.00 
   2 -13   5  146.59   14.00 
  -2  13   5  145.19   14.60 
   2 -13   5  171.08   18.10 
  -2 -13   5  125.59   15.50 
  -2  13  -5  152.78   13.80 
   2 -13  -5  139.29   17.80 
  -3 -13  -5  188.38   19.50 
   3 -13   5  237.08   24.70 
   3 -13   5  217.18   21.20 
  -3 -13  -5  273.17   26.90 
  -3  13   5  230.48   22.00 
  -3  13   5  257.47   22.20 
  -3 -13   5  184.48   18.40 
   3 -13  -5  230.58   25.00 
  -3  13  -5  235.98   21.20 
  -3 -13   5  194.98   18.80 
   3 -13  -5  236.58   21.60 
   3  13   5  217.58   19.50 
  -4 -13  -5   82.89   16.00 
  -4  13   5   89.69   12.60 
   4 -13   5   83.59   13.60 
  -4 -13  -5   74.09    9.60 
   4 -13  -5   79.69   14.70 
  -4 -13   5   83.09   12.90 
  -4  13  -5   92.29   11.90 
  -4 -13   5   94.69   10.50 
  -4 -13   5   57.99    8.80 
   5  13  -5   34.40    8.90 
   5 -13   5   37.60   10.90 
  -5 -13  -5   50.09   12.10 
  -5  13   5   46.40   10.90 
  -5 -13  -5   39.60    7.60 
  -5  13  -5   39.80    9.50 
  -5 -13   5   37.00    8.40 
  -5 -13   5   37.00    7.40 
  -5 -13   5   37.70    9.40 
   5 -13  -5   24.30    7.90 
  -5 -13   5   44.40    9.80 
   6 -13   5   45.40   12.00 
  -6 -13  -5   42.70    9.30 
  -6 -13  -5   32.10   10.00 
  -6  13   5   42.60   11.50 
  -6 -13   5   38.60    9.30 
  -6  13  -5   51.69   10.90 
  -6 -13   5   49.70   11.50 
   6 -13  -5   47.20   11.70 
  -6 -13   5   35.50    8.80 
   0  14   5  590.84   47.70 
   0 -14   5  589.54   52.49 
   0  14   5  619.64   47.90 
   0 -14  -5  653.63   55.09 
   1 -14   5  109.09   10.50 
   1 -14   5  158.58   16.60 
  -1  14   5  120.29   11.70 
  -1 -14  -5  146.09   17.70 
  -1  14   5  129.09   11.90 
  -1 -14   5  112.79   14.10 
   1 -14  -5  127.19   16.40 
  -1  14  -5  119.19   11.20 
   2 -14   5  372.06   35.00 
  -2  14   5  355.56   31.20 
  -2  14   5  341.27   31.00 
   2 -14   5  369.36   30.60 
  -2 -14  -5  376.86   36.40 
  -2  14  -5  339.17   30.10 
   2 -14  -5  359.06   35.30 
  -2 -14   5  351.96   40.40 
  -3 -14  -5   81.09    9.90 
   3 -14   5  106.69   11.90 
   3 -14   5  122.89   15.70 
  -3  14   5   85.39   11.60 
  -3 -14  -5   80.49   15.40 
  -3  14   5  103.09   12.60 
  -3  14  -5  123.89   12.20 
   3 -14  -5   96.99   15.20 
   3 -14  -5  103.09   12.40 
  -3 -14   5   92.29   13.60 
   3  14   5  109.19   10.10 
  -4 -14  -5  128.39   18.90 
  -4 -14  -5   84.39   11.90 
  -4  14   5  114.69   15.00 
   4 -14   5  100.49   16.80 
  -4  14  -5  139.59   14.70 
   4 -14  -5  127.29   17.90 
  -4 -14   5  107.09   11.50 
  -4 -14   5  147.69   13.30 
   4  14   5  112.09   12.60 
  -4 -14   5  134.39   16.40 
  -5  14   5    9.10    6.60 
   5 -14   5    8.20    5.80 
  -5 -14  -5   20.10    7.20 
   5  14  -5    9.80    5.60 
  -5 -14  -5   13.20    4.00 
  -5 -14   5    8.70    4.80 
  -5 -14   5    3.50    4.60 
   5 -14  -5   21.40    7.70 
  -5  14  -5    7.00    5.40 
  -5 -14   5   13.40    5.90 
  -6  14   5   43.60   10.90 
  -6 -14  -5   50.09   13.10 
   6 -14   5   26.00    9.20 
  -6 -14  -5   24.60    7.30 
  -6 -14   5   38.10    7.90 
  -6  14  -5   30.90    9.70 
   6 -14  -5   63.79   13.10 
  -6 -14   5   25.30    7.00 
   0 -15  -5   27.50    7.80 
  -1 -15  -5  156.58   19.10 
  -1  15   5  125.79   12.50 
   1 -15   5  193.58   33.40 
  -1  15   5  156.08   13.10 
  -1 -15   5  111.09   15.40 
   1 -15  -5  150.08   18.50 
   2 -15   5  167.98   15.70 
   2 -15   5  183.58   21.00 
  -2  15   5  168.78   16.60 
  -2 -15  -5  209.08   22.90 
  -2  15   5  159.58   16.40 
   2 -15  -5  177.88   21.00 
  -2 -15   5  150.38   18.20 
  -2  15  -5  166.98   15.60 
  -3 -15  -5  112.29   22.40 
  -3  15   5  162.88   16.80 
  -3 -15  -5  133.09   13.70 
  -3  15   5  162.68   16.90 
   3 -15   5  157.68   16.00 
   3 -15   5  140.99   19.70 
  -3 -15   5  159.18   18.60 
  -3  15  -5  162.28   16.00 
   3 -15  -5  182.88   21.80 
   3 -15  -5  176.38   17.30 
  -4 -15  -5   80.49   15.70 
  -4  15   5   62.49   11.10 
  -4 -15  -5   51.49    7.80 
   4 -15   5   43.40   11.80 
  -4 -15   5   60.29    7.50 
  -4  15  -5   71.39    9.60 
  -4 -15   5   47.80    6.10 
  -4 -15   5   59.69   11.60 
   4  15   5   71.59    8.20 
   4 -15  -5   56.09   13.60 
   5 -15   5    7.10    5.60 
  -5 -15  -5   10.00    7.90 
  -5 -15  -5    4.30    3.70 
  -5  15   5    8.70    5.90 
  -5 -15   5   -0.10    4.10 
  -5 -15   5    9.00    3.30 
   5 -15  -5    0.60    6.50 
  -5  15  -5    8.50    5.30 
   6 -15   5   -1.40    7.30 
  -6 -15  -5   -6.80    8.90 
  -6 -15  -5    6.10    5.30 
  -6  15   5   -0.40    5.60 
  -6  15  -5    4.60    5.70 
  -6 -15   5    1.70    4.50 
   6 -15  -5   -5.70    7.20 
  -6 -15   5    0.00    4.70 
   0 -16  -5    7.10    4.70 
  -1 -16  -5   82.99   15.00 
   1 -16   5   94.09   13.50 
  -1 -16   5   69.49   11.50 
   1 -16  -5   80.09   14.60 
   2 -16   5   86.79    9.10 
  -2 -16  -5  109.99   29.10 
  -2  16   5   95.19   10.60 
  -2  16   5   90.79   10.20 
   2 -16   5  102.99   17.20 
  -2 -16   5  103.99   13.50 
   2 -16  -5  117.29   16.10 
  -2  16  -5   77.59    9.10 
  -3  16   5   43.00    8.50 
   3 -16   5   57.89   12.30 
  -3  16   5   39.70    8.00 
   3 -16   5   52.59    7.70 
  -3 -16  -5   64.99   13.20 
   3 -16  -5   52.59   13.00 
  -3 -16   5   31.20    8.50 
  -3  16  -5   53.39    7.70 
  -4 -16  -5  105.39   11.90 
   4 -16   5  137.49   19.00 
  -4 -16  -5  154.58   21.50 
  -4  16   5  128.59   15.50 
  -4  16  -5  131.29   14.70 
   4 -16  -5  137.69   19.20 
  -4 -16   5  100.49   15.50 
  -5 -16  -5  119.19   20.90 
   5 -16   5  116.89   18.40 
   5 -16  -5  101.89   18.80 
  -5 -16   5   87.39   14.70 
  -5  16  -5  115.59   15.20 
   0 -17  -5    9.40    5.20 
   0 -17   5    3.30    3.70 
   1 -17   5   92.19   14.80 
  -1 -17  -5  109.19   16.60 
   1 -17  -5  110.59   16.50 
  -1 -17   5  109.09   14.50 
  -2 -17  -5   53.89   12.90 
  -2  17   5   60.39    8.70 
  -2  17   5   73.19    8.40 
   2 -17   5   61.29   12.40 
  -2 -17   5   49.20   10.70 
  -2  17  -5   70.29    7.10 
   2 -17  -5   78.99   15.70 
   3 -17   5   14.40    6.80 
  -3  17   5   19.50    6.40 
  -3 -17  -5   11.20    8.60 
  -3  17   5    0.70    6.40 
  -3 -17   5    9.00    4.30 
   3 -17  -5   18.20    7.00 
  -3  17  -5   16.20    4.10 
   4 -17   5    0.50    4.70 
  -4  17   5   15.60    5.90 
  -4 -17  -5    2.80    5.50 
  -4  17  -5    5.40    4.60 
  -4 -17   5    8.70    7.40 
   5 -17   5   17.90    8.50 
  -5  17   5    9.80    9.30 
  -5 -17  -5   26.60   11.00 
   5 -17  -5   20.50    8.80 
  -5  17  -5   33.00    8.60 
  -5 -17   5   21.70    7.70 
   0 -18  -5  147.99   20.50 
   0 -18   5  144.39   18.50 
   1 -18   5  155.08   18.50 
  -1 -18  -5  140.59   18.90 
  -1 -18   5  119.99   16.10 
   1 -18  -5   96.79   18.40 
   2 -18   5   31.90    9.20 
  -2 -18  -5   36.50   10.40 
  -2  18   5   22.10    4.10 
   2 -18  -5   24.50    8.40 
  -2 -18   5   13.00    5.60 
   3 -18   5  238.08   27.70 
  -3  18   5  235.28   24.60 
  -3 -18  -5  235.08   28.70 
  -3  18  -5  210.98   20.50 
   3 -18  -5  234.68   28.00 
  -3 -18   5  207.28   24.60 
   4 -18   5   48.90   10.90 
  -4 -18  -5   59.49   14.30 
  -4  18   5   39.40    9.00 
  -4 -18   5   30.70    8.50 
  -4  18  -5   44.80    8.50 
   4 -18  -5   34.80   11.40 
   0 -19  -5   -0.40    5.50 
   0 -19   5    0.10    3.20 
  -1 -19  -5    5.70    5.40 
   1 -19   5    6.30    4.20 
   1 -19  -5    5.60    6.00 
  -1 -19   5   10.40    4.90 
   2 -19   5   49.60   11.60 
  -2 -19  -5   54.09   13.20 
  -2 -19   5   57.29   18.00 
   2 -19  -5   63.09   14.90 
   3 -19   5   38.30   11.60 
  -3 -19  -5   24.80    9.50 
  -3  19   5   30.10   10.60 
   3 -19  -5   22.10    9.30 
   0 -20   5   58.09   11.60 
   0 -20  -5   27.70    9.80 
   1 -20   5   -0.40    4.10 
  -1 -20  -5   -2.50    5.40 
  -1 -20   5   -1.10    3.60 
   1 -20  -5    8.10    6.10 
  -2 -20  -5  149.49   21.90 
   2 -20   5  135.39   19.80 
  -2 -20   5  115.69   17.00 
   2 -20  -5  168.48   22.00 
   1   0  -6 3846.12  303.17 
   1   0   6 3788.52  302.87 
   1   0  -6 3860.51  301.87 
  -1   0   6 3891.81  301.97 
  -1   0   6 4043.20  303.17 
  -1   0  -6 4029.60  303.17 
  -1   0   6 3920.01  303.37 
  -2   0   6   80.69   10.00 
  -2   0   6  104.39    9.70 
   2   0  -6   97.39   10.40 
  -2   0  -6  108.09   10.60 
   2   0  -6   95.99    9.60 
   2   0   6   99.39   10.40 
  -2   0   6  118.19   11.20 
   3   0  -6  656.33   50.79 
  -3   0   6  541.15   50.69 
  -3   0  -6  561.54   50.49 
  -3   0   6  669.03   50.39 
   3   0   6  627.34   51.09 
   3   0  -6  600.04   49.99 
  -3   0  -6  608.84   51.09 
  -4   0  -6    1.20    2.80 
   4   0  -6    1.30    1.80 
  -4   0   6   -3.20    2.50 
  -4   0   6    6.30    3.00 
  -4   0  -6    0.70    2.20 
  -5   0   6  168.48   17.20 
  -5   0   6  130.79   17.10 
  -5   0  -6  126.79   16.50 
  -5   0  -6  153.28   17.40 
  -6   0   6  108.99   15.80 
  -6   0   6  154.78   19.10 
  -6   0  -6  162.38   18.40 
  -7   0   6   -2.30    4.80 
  -7   0  -6    2.70    5.50 
  -7   0   6    0.00    2.90 
  -7   0  -6   -0.70    4.30 
  -8   0   6   70.79   16.60 
  -8   0  -6   80.39   15.70 
   0  -1   6  612.64   50.19 
   0   1   6  600.44   50.29 
   0  -1  -6  651.53   50.59 
   0   1  -6  630.44   50.39 
   0  -1  -6  632.94   49.90 
   2   1  -6 1177.58   95.19 
   2  -1   6 1148.29   95.39 
   2   1  -6 1191.88   94.19 
  -2   1   6 1306.17   95.79 
  -2  -1  -6 1041.10   95.09 
  -2   1   6 1284.47   96.09 
   2  -1   6 1221.38   95.49 
  -2  -1  -6 1146.99   95.39 
  -2   1   6 1272.47   94.89 
   2  -1  -6 1234.28   95.49 
   2   1   6 1209.08   95.39 
  -2   1  -6 1232.88   95.59 
   2  -1  -6 1164.18   94.79 
  -2  -1   6 1019.40   94.99 
  -2   1  -6 1256.47   95.49 
  -2  -1   6 1221.48   94.29 
  -2  -1   6 1314.37   96.09 
   3  -1   6   21.00    4.90 
   3  -1   6   14.10    4.20 
   3   1  -6   18.10    4.40 
  -3  -1  -6   20.20    4.50 
  -3  -1  -6   23.90    5.30 
  -3   1   6   17.90    4.00 
   3   1  -6   26.50    4.70 
  -3   1   6   16.10    4.70 
   3  -1  -6   17.90    3.90 
   3  -1  -6   20.50    4.90 
  -3  -1   6   21.50    4.20 
  -3   1  -6   17.10    4.50 
  -3  -1   6   18.30    4.70 
   3   1   6   24.70    5.20 
  -3   1  -6   11.70    4.00 
   4   1  -6  510.95   43.40 
  -4  -1  -6  478.05   44.50 
  -4   1   6  588.14   44.70 
  -4   1   6  448.06   44.40 
   4  -1   6  557.84   45.30 
  -4  -1  -6  458.15   44.00 
   4   1  -6  535.75   44.20 
  -4  -1   6  565.44   44.30 
  -4   1  -6  551.24   45.30 
  -4   1  -6  448.36   43.90 
   4   1   6  493.95   46.70 
  -4  -1   6  518.45   45.00 
  -5   1   6  266.07   31.70 
  -5  -1  -6  392.46   33.30 
  -5  -1  -6  324.47   32.30 
   5   1  -6  304.87   30.60 
  -5   1   6  352.06   32.00 
   5  -1   6  370.26   33.20 
  -5   1  -6  319.37   32.40 
  -5  -1   6  354.16   31.90 
  -5  -1   6  405.96   34.20 
  -5   1  -6  316.67   32.10 
  -6   1   6  306.37   33.30 
  -6   1   6  288.37   31.20 
  -6  -1  -6  410.56   34.50 
   6   1  -6  319.07   30.90 
  -6  -1  -6  324.27   32.90 
  -6   1  -6  303.87   32.20 
   6  -1  -6  350.46   32.10 
  -6   1  -6  351.66   33.60 
  -6  -1   6  281.67   31.30 
  -6  -1   6  344.37   34.20 
  -7  -1  -6   13.90    6.80 
  -7  -1  -6   26.00    9.60 
  -7   1   6    8.00    7.50 
  -7   1   6    8.80    5.20 
  -7  -1   6   15.70    9.40 
  -7   1  -6   18.80    7.90 
  -7  -1   6    0.70    4.50 
   7  -1  -6   15.60    6.30 
  -8   1   6   75.39   15.90 
  -8  -1  -6  105.69   16.10 
  -8  -1   6   90.29   16.90 
  -8   1  -6   75.19   15.50 
   0   2   6   15.50    3.50 
   0   2  -6   12.00    1.70 
   0  -2   6   16.50    3.20 
   0   2  -6   14.90    3.30 
   0  -2  -6   12.20    3.20 
  -1  -2  -6  646.34   50.39 
  -1   2   6  618.54   50.39 
   1  -2   6  616.54   49.90 
   1   2  -6  619.74   50.09 
  -1   2   6  613.34   50.09 
   1  -2   6  613.74   49.60 
  -1   2   6  615.84   49.80 
  -1  -2   6  637.44   48.20 
   1  -2  -6  605.14   50.29 
  -1   2  -6  620.74   50.09 
  -1  -2   6  649.24   50.39 
   1  -2  -6  599.94   50.29 
  -1  -2   6  657.33   50.19 
   1   2   6  602.74   49.80 
  -1   2  -6  584.94   49.50 
   2   2  -6  224.08   18.30 
  -2   2   6  227.78   19.50 
   2   2  -6  214.18   19.40 
  -2   2   6  233.78   20.00 
   2  -2   6  225.58   19.90 
  -2  -2  -6  189.18   19.40 
   2  -2   6  215.98   19.90 
  -2   2   6  231.98   20.40 
   2  -2  -6  237.08   20.00 
  -2  -2   6  175.58   19.20 
  -2   2  -6  229.58   19.80 
  -2  -2   6  235.88   20.30 
   2   2   6  217.08   19.60 
  -2   2  -6  200.38   19.60 
  -2  -2   6  229.68   18.60 
   3   2  -6  356.36   31.90 
  -3  -2  -6  371.16   32.70 
   3  -2   6  397.86   33.10 
  -3   2   6  398.76   32.50 
  -3   2   6  404.06   33.30 
  -3  -2  -6  321.77   32.10 
   3   2  -6  371.66   31.20 
   3  -2   6  389.06   34.90 
  -3  -2   6  385.16   31.70 
  -3  -2   6  312.07   32.20 
   3   2   6  380.36   32.60 
  -3   2  -6  406.86   32.90 
  -3   2  -6  361.96   32.90 
   4  -2   6  192.28   18.70 
  -4   2   6  148.49   17.90 
  -4  -2  -6  175.58   18.30 
   4   2  -6  177.08   17.60 
  -4   2   6  171.68   17.80 
  -4  -2  -6  171.98   17.90 
   4   2  -6  187.78   17.10 
  -4   2  -6  147.39   17.40 
   4  -2  -6  182.58   18.00 
   4   2   6  178.78   18.60 
  -4  -2   6  132.19   17.20 
  -4  -2   6  187.08   17.50 
  -4   2  -6  178.98   18.60 
   5  -2   6   41.80    8.60 
  -5  -2  -6   47.60    9.60 
   5   2  -6   43.30    7.00 
  -5   2   6   42.80    9.10 
  -5  -2  -6   43.70    9.40 
  -5   2   6   46.20   10.20 
  -5  -2   6   51.89    8.20 
  -5   2  -6   33.70    8.00 
  -5   2  -6   31.90    7.90 
  -5  -2   6   33.90    8.70 
   5  -2  -6   45.60    9.20 
  -6  -2  -6   77.49   13.30 
  -6   2   6   61.89   13.90 
   6  -2   6   76.99   11.70 
  -6  -2  -6   54.69   11.90 
  -6   2   6   53.79   11.20 
  -6   2  -6   51.89   11.30 
  -6  -2   6   53.39   12.40 
  -6   2  -6   53.79   11.30 
   6  -2  -6   71.99   11.40 
  -6  -2   6   47.90   10.30 
  -7   2   6   71.39   15.60 
  -7  -2  -6   77.59   15.20 
  -7   2   6   94.09   13.40 
  -7  -2  -6   47.90   11.90 
  -7  -2   6   54.19   11.60 
  -7  -2   6   68.69   15.50 
   7  -2  -6   56.49   11.70 
  -7   2  -6   73.39   14.60 
  -8  -2  -6   24.60    8.80 
  -8   2   6   37.00   10.70 
  -8  -2   6   34.80    9.90 
  -8   2  -6   32.70    9.10 
   0  -3   6  247.08   20.80 
   0   3  -6  248.08   21.00 
   0   3   6  247.28   21.10 
   0  -3  -6  251.87   21.30 
   0  -3  -6  230.08   21.20 
   0  -3   6  251.67   19.70 
   0   3  -6  251.27   19.50 
   0   3   6  221.48   21.10 
  -1   3   6 3838.02  298.27 
   1   3  -6 3845.22  297.87 
  -1   3   6 3882.31  298.17 
  -1   3   6 3900.11  298.07 
  -1  -3  -6 3970.50  298.17 
   1  -3   6 3937.31  297.87 
   1  -3   6 3705.03  297.57 
  -1  -3   6 4120.79  297.97 
  -1  -3   6 3843.72  297.97 
  -1   3  -6 3618.94  297.37 
  -1   3  -6 3824.32  297.87 
   1  -3  -6 3908.71  298.27 
   1   3   6 3643.54  297.57 
   1  -3  -6 3774.42  298.17 
  -2   3   6   69.19    8.40 
   2  -3   6   78.29    8.80 
   2  -3   6   73.39    8.60 
  -2   3   6   85.59    8.70 
   2   3  -6   68.29    8.00 
  -2   3   6   86.09    9.10 
  -2  -3  -6   56.99    7.80 
  -2  -3   6   65.19    8.10 
  -2   3  -6   74.69    8.30 
   2   3   6   84.49    8.60 
  -2   3  -6   71.09    8.50 
   2  -3  -6   78.69    8.70 
  -2  -3   6   80.49    7.40 
  -2  -3   6   71.09    8.60 
  -3  -3  -6  883.01   80.19 
   3   3  -6  962.30   79.99 
  -3   3   6 1044.80   80.79 
  -3   3   6 1087.09   81.49 
  -3  -3  -6  967.60   80.99 
   3  -3   6 1023.30   81.29 
  -3   3  -6 1000.10   81.19 
   3  -3  -6  991.20   80.89 
  -3   3  -6 1020.30   80.79 
   3  -3  -6  980.50   80.89 
  -3  -3   6 1051.79   79.89 
   3   3   6  959.00   80.49 
  -4   3   6   61.39    8.30 
  -4  -3  -6   52.89    8.40 
   4   3  -6   54.89    7.80 
  -4   3   6   52.69    9.70 
   4  -3   6   53.19    9.40 
  -4  -3  -6   55.99    8.40 
   4   3   6   52.49    8.30 
  -4   3  -6   62.49    9.00 
  -4   3  -6   57.49    8.50 
  -4  -3   6   52.29    7.60 
   4  -3  -6   51.19    8.10 
  -4  -3   6   42.30    8.60 
  -5   3   6  146.19   16.70 
  -5  -3  -6  132.79   16.10 
  -5   3   6  119.79   16.40 
  -5  -3  -6  169.88   17.70 
   5  -3   6  152.68   17.70 
  -5  -3   6  126.19   16.90 
  -5   3  -6  149.49   17.40 
   5  -3  -6  146.99   16.50 
  -5   3  -6  139.59   16.50 
  -5  -3   6  126.89   15.70 
  -6   3   6   49.30   10.30 
   6  -3   6   62.79   12.80 
  -6  -3  -6   43.10   10.10 
  -6   3   6   44.20   10.70 
  -6  -3  -6   54.29   11.00 
  -6   3  -6   41.70    9.90 
  -6  -3   6   47.70   11.40 
   6  -3  -6   58.19   11.50 
  -6   3  -6   49.80   10.60 
  -6  -3   6   40.30    8.80 
  -7  -3  -6   22.70    8.20 
  -7   3   6    2.70   10.10 
  -7   3   6   18.10    8.00 
   7  -3   6   11.80    5.60 
  -7  -3  -6   16.40    9.00 
   7  -3  -6   12.70    6.20 
  -7  -3   6   22.20    8.40 
  -7  -3   6   15.90    5.90 
  -7   3  -6   11.60    7.00 
  -8  -3  -6   56.69   12.80 
  -8   3   6   67.79   14.00 
  -8  -3   6   32.60   10.60 
  -8   3  -6   50.49   11.70 
   0   4  -6 1803.02  143.19 
   0  -4  -6 1831.72  144.19 
   0  -4  -6 1875.41  143.59 
   0   4  -6 1809.92  141.99 
   0  -4   6 1927.61  143.19 
   0   4   6 1769.02  143.99 
   0   4   6 1829.02  143.49 
  -1   4   6 1003.30   80.89 
  -1  -4  -6  981.40   81.29 
  -1  -4  -6 1077.49   80.89 
   1  -4   6 1078.99   80.49 
  -1   4   6 1052.29   80.59 
   1   4  -6  963.50   80.19 
   1  -4   6  970.80   80.29 
  -1   4   6  982.30   81.09 
  -1   4  -6  941.11   79.99 
   1   4   6  969.00   80.09 
  -1  -4   6 1156.78   80.69 
  -1   4  -6 1041.50   80.49 
   1  -4  -6  965.40   80.79 
  -1  -4   6 1034.40   80.59 
  -2  -4  -6 3583.14  267.47 
   2  -4   6 3512.95  267.67 
  -2   4   6 3336.17  267.57 
  -2   4   6 3561.84  267.77 
  -2   4   6 3550.04  268.17 
   2   4  -6 3257.07  266.67 
   2  -4   6 3273.97  267.67 
  -2  -4   6 3466.95  265.87 
   2  -4  -6 3337.47  267.57 
   2   4   6 3204.98  266.87 
  -2   4  -6 3453.05  267.77 
  -2   4  -6 3458.45  267.27 
  -2  -4   6 3663.53  267.77 
   2  -4  -6 3469.35  267.57 
   3  -4   6  539.25   45.50 
   3   4  -6  516.15   44.10 
  -3   4   6  560.64   45.50 
  -3   4   6  503.75   44.80 
   3  -4   6  561.94   47.40 
  -3  -4  -6  460.05   44.20 
  -3   4  -6  525.95   45.40 
   3   4   6  525.95   44.60 
  -3  -4   6  468.15   44.50 
   3  -4  -6  546.45   45.30 
  -3  -4   6  549.85   43.80 
  -3   4  -6  596.94   45.30 
   3  -4  -6  560.04   45.10 
   4  -4   6  421.36   37.80 
  -4  -4  -6  365.46   36.50 
  -4  -4  -6  391.56   37.10 
  -4   4   6  468.35   37.70 
  -4   4   6  457.25   38.20 
   4   4  -6  375.96   35.80 
  -4  -4   6  374.16   36.90 
   4  -4  -6  411.06   37.40 
  -4  -4   6  456.35   36.70 
   4   4   6  418.46   37.00 
  -4   4  -6  431.66   37.30 
  -4   4  -6  428.86   38.00 
  -5  -4  -6   33.50    8.10 
  -5   4   6   43.60    9.10 
  -5  -4  -6   41.50    9.20 
   5  -4   6   44.80    9.70 
  -5   4   6   33.30    8.50 
  -5   4  -6   40.60    8.90 
  -5  -4   6   37.00    9.00 
  -5   4  -6   37.30    8.50 
   5  -4  -6   35.80    8.60 
  -5  -4   6   40.90    8.30 
  -6   4   6   63.39   14.20 
  -6   4   6   71.29   14.20 
  -6  -4  -6   55.69   12.30 
   6  -4   6   80.59   12.70 
  -6  -4  -6   63.39   12.20 
   6  -4  -6   75.09   11.90 
  -6   4  -6   63.49   12.40 
  -6  -4   6   67.89   11.10 
  -6  -4   6   70.39   13.90 
  -7  -4  -6   24.30    8.60 
  -7   4   6   19.50    8.80 
  -7   4   6   16.70    7.20 
  -7  -4  -6   27.00    8.50 
   7  -4   6   24.70    7.50 
  -7   4  -6   22.60    8.40 
  -7  -4   6   16.10    7.80 
   7  -4  -6   31.60    9.10 
  -7  -4   6   19.00    6.80 
   8  -4   6    2.50    4.00 
  -8  -4  -6   17.00    7.10 
  -8   4   6   19.70    6.50 
  -8   4  -6    1.10    3.70 
  -8  -4   6   -9.90    5.60 
   0  -5   6   31.40    4.20 
   0  -5  -6   44.70    5.50 
   0   5   6   42.40    5.20 
   0   5  -6   42.40    5.10 
   0   5   6   39.30    5.80 
   0   5  -6   43.70    4.30 
   0  -5   6   44.40    4.90 
   0  -5  -6   41.70    6.00 
  -1   5   6  667.03   53.79 
  -1  -5  -6  686.33   53.59 
  -1   5   6  633.14   53.19 
   1  -5   6  687.33   53.29 
   1  -5   6  652.03   53.39 
   1   5  -6  666.73   53.09 
  -1   5   6  656.63   54.39 
  -1  -5  -6  647.44   54.59 
   1   5   6  629.24   52.79 
  -1  -5   6  737.53   53.39 
  -1   5  -6  654.83   53.19 
  -1   5  -6  620.84   52.89 
  -1  -5   6  659.43   53.19 
   2  -5   6 2809.72  220.88 
  -2   5   6 2960.70  220.68 
   2   5  -6 2803.12  219.68 
  -2   5   6 3001.30  221.18 
   2  -5   6 2961.90  220.78 
  -2   5   6 2844.52  220.98 
  -2  -5  -6 2394.96  219.78 
  -2   5  -6 2864.31  220.68 
  -2   5  -6 2861.01  220.18 
   2  -5  -6 2962.70  220.68 
  -2  -5   6 3082.49  220.58 
   2   5   6 2704.23  219.78 
  -2  -5   6 2466.65  219.68 
   2  -5  -6 2677.13  223.08 
  -2  -5   6 2968.80  218.98 
  -3   5   6  662.03   55.79 
   3  -5   6  680.63   56.29 
  -3  -5  -6  591.24   54.79 
   3   5  -6  664.43   54.59 
  -3   5   6  679.13   55.99 
   3  -5   6  716.63   56.19 
   3  -5  -6  688.73   55.59 
  -3   5  -6  695.03   55.49 
  -3   5  -6  669.53   55.99 
   3  -5  -6  676.43   56.69 
  -3  -5   6  731.43   54.49 
   3   5   6  652.03   54.89 
  -3  -5   6  569.44   54.79 
  -4  -5  -6 1360.46  112.89 
   4   5  -6 1342.07  111.19 
  -4  -5  -6 1290.37  111.89 
  -4   5   6 1450.85  113.29 
  -4   5   6 1452.75  112.79 
   4  -5   6 1294.17  121.59 
  -4   5  -6 1506.85  112.79 
  -4  -5   6 1468.65  111.69 
   4  -5  -6 1393.76  113.19 
  -4   5  -6 1364.96  113.09 
  -4  -5   6 1367.06  112.59 
   4   5   6 1392.76  112.09 
  -5   5   6  151.88   18.30 
   5  -5   6  174.28   19.20 
  -5  -5  -6  165.18   18.60 
  -5  -5  -6  164.08   17.80 
  -5  -5   6  136.59   17.70 
   5  -5  -6  155.98   18.50 
  -5   5  -6  129.19   17.50 
  -5   5  -6  177.78   19.40 
  -5  -5   6  135.99   16.70 
  -6   5   6  116.99   15.90 
  -6  -5  -6  138.29   17.20 
   6  -5   6  129.69   17.30 
  -6  -5  -6  105.89   15.80 
   6  -5  -6  109.69   16.00 
  -6   5  -6  163.38   29.10 
  -6  -5   6  136.99   16.30 
  -6  -5   6  127.29   17.20 
  -7   5   6   83.99   15.40 
  -7  -5  -6   74.59   13.80 
   7  -5   6   50.79   12.40 
  -7   5   6   44.20   11.30 
  -7  -5  -6   72.49   14.60 
  -7   5  -6   69.89   13.90 
  -7  -5   6   70.29   14.30 
  -7  -5   6   74.49   19.60 
   7  -5  -6   54.49   11.40 
  -8   5   6    3.30    8.80 
  -8  -5  -6   17.70    7.30 
   8  -5   6    8.50    7.30 
  -8  -5   6   -3.10    5.80 
  -8   5  -6   13.90    6.80 
   0   6  -6  187.78   15.70 
   0   6   6  170.98   20.60 
   0   6   6  167.18   16.10 
   0   6  -6  191.68   16.20 
   0   6   6  182.48   16.40 
   0  -6  -6  196.48   18.10 
   0  -6  -6  201.78   16.70 
   0  -6   6  155.98   15.60 
   0  -6   6  191.88   15.90 
  -1   6   6 1573.34  126.69 
   1   6  -6 1613.44  124.69 
  -1  -6  -6 1616.14  125.39 
  -1   6   6 1615.34  125.69 
   1  -6   6 1723.83  125.29 
  -1   6   6 1507.95  124.99 
  -1  -6  -6 1580.64  126.89 
   1  -6   6 1654.73  125.59 
   1  -6  -6 1568.04  126.29 
  -1  -6   6 1849.02  125.19 
  -1  -6   6 1610.74  124.89 
  -1   6  -6 1564.44  124.99 
  -1   6  -6 1558.34  124.89 
  -1  -6   6 1366.56  123.89 
   1   6   6 1522.15  124.59 
   2  -6   6   65.79    8.10 
  -2   6   6   63.39    8.30 
  -2  -6  -6   76.29    8.00 
  -2   6   6   60.19    7.80 
   2  -6   6   59.69    8.00 
   2   6  -6   59.09    7.20 
  -2   6   6   57.09    8.10 
  -2  -6   6   63.09    7.50 
   2   6   6   58.79    7.10 
   2  -6  -6   59.99    7.90 
   2  -6  -6   57.79    8.20 
  -2   6  -6   57.79    7.80 
  -2  -6   6   74.89    7.70 
  -2   6  -6   58.79    7.40 
  -3   6   6  399.66   36.00 
  -3   6   6  415.56   36.30 
   3   6  -6  380.26   34.50 
  -3  -6  -6  456.75   35.80 
   3  -6   6  411.86   36.30 
   3  -6   6  363.56   36.10 
  -3   6  -6  366.46   36.40 
   3  -6  -6  435.16   36.80 
   3  -6  -6  404.76   35.70 
  -3  -6   6  417.26   35.50 
  -3   6  -6  424.66   35.70 
   3   6   6  371.76   34.90 
  -3  -6   6  422.76   34.60 
  -3  -6   6  464.35   36.00 
  -4  -6  -6   66.89    9.60 
   4   6  -6   60.69    8.50 
  -4   6   6   71.89   10.80 
   4  -6   6   61.59   10.00 
  -4   6   6   60.69    9.70 
   4   6   6   56.69    9.10 
  -4   6  -6   54.99   10.20 
   4  -6  -6   81.39   11.00 
  -4  -6   6   61.89   12.00 
  -4  -6   6   84.79    9.60 
  -4   6  -6   67.39   10.20 
  -5  -6  -6   19.20    5.90 
  -5   6   6   12.80    5.70 
  -5   6   6   23.10    7.70 
   5  -6   6   22.70    7.20 
  -5  -6  -6   22.90    6.70 
   5  -6  -6   12.90    5.20 
  -5  -6   6   17.60    5.00 
  -5   6  -6   30.90    7.80 
  -5  -6   6   10.00    5.00 
  -6   6   6   88.69   14.60 
   6  -6   6  131.29   16.90 
  -6   6   6  109.09   17.50 
  -6  -6  -6  116.09   16.50 
  -6  -6  -6  104.89   15.10 
  -6  -6   6   93.19   15.50 
  -6  -6   6  150.48   16.60 
   6  -6  -6  132.29   16.90 
   7  -6   6   49.90   10.70 
  -7   6   6   56.99   13.30 
  -7  -6  -6   46.20   11.60 
  -7  -6  -6   40.40   12.40 
  -7   6   6   62.89   14.10 
  -7  -6   6   64.49   12.60 
  -7   6  -6   52.79   12.70 
  -7  -6   6   37.80   10.40 
   7  -6  -6   46.40   10.00 
   8  -6   6   22.70    8.00 
  -8   6   6   11.00    8.90 
  -8  -6  -6   29.60    8.40 
  -8  -6   6   22.70    8.70 
  -8   6  -6    8.50    9.50 
   0  -7  -6  104.99   10.20 
   0  -7   6  108.89    9.60 
   0   7   6  103.69    9.80 
   0   7   6  107.59   10.10 
   0  -7  -6   98.89   11.50 
   0   7  -6   95.39    9.60 
   0   7  -6  107.59    9.90 
   0   7   6   96.39   11.50 
   0  -7   6   79.79    9.50 
   1  -7   6  827.22   61.99 
  -1  -7  -6  747.23   63.99 
  -1   7   6  763.52   62.39 
  -1  -7  -6  801.12   62.19 
  -1   7   6  754.52   61.79 
  -1   7   6  759.82   63.89 
   1  -7   6  806.92   62.69 
  -1   7  -6  747.53   61.99 
   1   7   6  741.83   61.29 
   1  -7  -6  775.82   63.49 
  -1   7  -6  746.13   61.59 
  -1  -7   6  783.62   61.49 
  -2   7   6    2.30    2.60 
   2  -7   6    3.10    2.60 
  -2  -7  -6    5.20    2.70 
   2  -7   6    7.10    2.70 
  -2   7   6    5.40    2.80 
  -2  -7  -6    3.10    2.40 
  -2   7   6    4.50    2.70 
   2  -7  -6    8.30    3.40 
  -2   7  -6    5.40    3.50 
  -2  -7   6   11.10    2.90 
  -2   7  -6   14.80    3.40 
   2   7   6    4.60    2.50 
  -2  -7   6    3.80    2.20 
  -2  -7   6   14.00    3.40 
   2  -7  -6   10.60    3.30 
  -3  -7  -6  483.15   36.50 
   3  -7   6  429.06   37.60 
  -3   7   6  437.76   36.90 
   3   7  -6  387.16   34.90 
  -3   7   6  394.16   36.90 
   3  -7   6  409.56   36.70 
  -3  -7   6  451.55   36.20 
  -3  -7   6  432.16   36.20 
  -3   7  -6  382.46   35.70 
  -3  -7   6  439.76   35.40 
   3   7   6  380.06   35.30 
   3  -7  -6  399.16   37.20 
  -3   7  -6  388.76   36.70 
   3  -7  -6  413.96   36.30 
   4   7  -6  374.06   33.20 
  -4   7   6  395.96   35.40 
  -4  -7  -6  317.17   33.40 
  -4   7   6  361.66   35.10 
   4  -7   6  411.16   36.20 
  -4  -7   6  420.16   34.20 
  -4   7  -6  381.96   35.70 
  -4   7  -6  423.36   35.00 
   4  -7  -6  351.86   35.40 
   4   7   6  379.76   33.90 
  -5   7   6  229.58   22.50 
  -5  -7  -6  202.78   21.10 
  -5   7   6  220.78   22.90 
  -5  -7  -6  226.88   22.70 
   5  -7   6  200.38   22.70 
  -5   7  -6  210.18   22.10 
  -5  -7   6  169.98   20.10 
   5  -7  -6  184.08   22.00 
  -5  -7   6  154.78   20.40 
  -6  -7  -6  215.68   25.90 
   6  -7   6  274.57   28.50 
  -6   7   6  271.77   27.60 
  -6   7   6  246.08   27.80 
  -6  -7  -6  273.27   28.00 
  -6  -7   6  241.28   27.20 
   6  -7  -6  225.48   27.10 
  -6  -7   6  278.17   27.10 
  -6   7  -6  242.88   26.80 
  -7  -7  -6  103.49   16.20 
   7  -7   6  113.19   19.40 
  -7   7   6   98.29   18.00 
  -7  -7   6   94.99   18.10 
  -7   7  -6  119.89   17.30 
  -7  -7   6   99.89   15.60 
   7  -7  -6   98.39   17.70 
  -8   7   6   55.59   12.90 
  -8  -7  -6   37.40   10.20 
   8  -7   6   31.00   10.50 
  -8  -7   6   19.60    9.00 
  -8   7  -6   49.30   11.70 
   0   8   6  883.71   76.69 
   0   8   6  893.51   74.09 
   0   8  -6  937.61   74.09 
   0  -8  -6 1017.70   74.89 
   0   8   6  948.81   74.49 
   0  -8  -6  987.80   77.19 
   0  -8   6 1004.30   73.89 
   0   8  -6  801.62   78.19 
  -1   8   6  704.63   56.19 
   1  -8   6  738.73   55.79 
  -1   8   6  692.63   58.09 
   1  -8   6  716.53   58.19 
  -1  -8  -6  694.43   55.69 
  -1  -8  -6  688.83   58.29 
  -1   8   6  681.63   55.59 
  -1  -8   6  681.03   54.89 
  -1   8  -6  646.44   55.89 
  -1  -8   6  796.22   55.19 
  -1  -8   6  574.84   55.09 
   1   8   6  665.43   54.99 
   1  -8  -6  714.93   57.79 
  -1   8  -6  668.13   55.29 
  -2  -8  -6   13.20    3.50 
  -2   8   6    4.60    2.70 
  -2   8   6    9.90    3.70 
  -2  -8  -6    9.10    3.90 
   2  -8   6   16.30    4.50 
  -2   8   6   16.80    4.50 
   2  -8   6   16.70    4.30 
   2  -8  -6   11.20    4.00 
   2   8   6   11.70    3.20 
  -2  -8   6   13.50    3.50 
  -2   8  -6   12.40    3.70 
  -2  -8   6   11.50    3.20 
   2  -8  -6   12.70    3.90 
  -2  -8   6   17.80    3.60 
  -2   8  -6   10.50    3.50 
   3  -8   6  342.07   30.60 
  -3  -8  -6  357.86   29.80 
  -3   8   6  354.16   31.50 
   3  -8   6  342.07   31.60 
   3   8  -6  322.77   28.60 
  -3  -8   6  281.57   28.90 
  -3  -8   6  378.06   30.10 
   3   8   6  308.77   29.00 
  -3   8  -6  310.97   30.50 
   3  -8  -6  321.87   31.40 
   3  -8  -6  354.36   30.40 
  -3   8  -6  352.36   30.00 
   4  -8   6   18.10    6.30 
   4   8  -6   18.20    4.50 
  -4  -8  -6   14.80    4.70 
  -4   8   6    8.00    3.90 
  -4   8   6    6.80    4.20 
  -4  -8   6   17.80    4.80 
   4  -8  -6    7.50    4.60 
   4   8   6   14.90    4.70 
  -4  -8   6    8.80    4.10 
  -4   8  -6    8.40    4.50 
  -5   8   6   12.80    5.00 
  -5   8   6    5.80    4.50 
   5  -8   6    4.00    4.30 
  -5  -8  -6    4.30    3.60 
  -5  -8  -6    3.40    3.20 
   5  -8  -6   -2.00    3.70 
  -5   8  -6    3.60    4.20 
  -5  -8   6    5.40    3.40 
  -5  -8   6    3.50    3.80 
  -6   8   6   11.00    5.60 
   6  -8   6   17.80    7.70 
  -6   8   6   37.00    9.80 
  -6  -8  -6   23.70    7.30 
  -6  -8  -6   12.00    6.40 
  -6  -8   6   17.70    5.70 
  -6   8  -6   22.30    8.00 
  -6  -8   6   15.90    7.20 
   6  -8  -6   28.30    8.40 
  -7   8   6  158.38   20.10 
   7  -8   6  120.39   21.00 
  -7  -8  -6  132.39   17.40 
  -7  -8   6  123.49   18.20 
  -7  -8   6  110.89   16.80 
   7  -8  -6  124.29   18.40 
  -7   8  -6  129.39   18.30 
  -8   8   6   29.90    9.50 
   8  -8   6   21.10    9.30 
  -8  -8  -6   24.10    8.50 
  -8   8  -6   36.50    9.90 
  -8  -8   6    0.40    7.40 
   0   9   6  435.86   35.90 
   0   9  -6  418.96   36.60 
   0   9  -6  462.05   35.70 
   0  -9   6  362.86   36.40 
   0   9   6  448.16   39.10 
   0  -9  -6  458.95   39.20 
   0  -9  -6  505.15   36.70 
   0   9   6  434.26   36.10 
  -1   9   6   55.19    7.20 
  -1  -9  -6   66.69    9.50 
  -1  -9  -6   62.09    7.10 
  -1   9   6   49.80    6.70 
   1  -9   6   64.99    8.10 
  -1   9   6   51.69    8.60 
   1  -9   6   59.09    7.00 
  -1  -9   6   48.30    6.80 
   1   9   6   60.89    6.40 
  -1   9  -6   67.49    6.90 
   1  -9  -6   64.19    8.90 
  -1   9  -6   54.99    7.40 
  -2   9   6    8.20    3.60 
  -2   9   6   18.70    4.40 
   2  -9   6   12.50    4.40 
   2  -9   6   14.40    4.40 
  -2  -9  -6   17.30    5.70 
  -2  -9  -6    6.00    3.00 
  -2   9   6   11.00    3.60 
  -2  -9   6   10.00    3.40 
   2  -9  -6   15.70    4.50 
  -2  -9   6   20.10    3.90 
   2  -9  -6   12.40    4.60 
  -2   9  -6   15.90    4.40 
  -2  -9   6   20.90    3.80 
   2   9   6   17.40    3.60 
  -2   9  -6   16.40    4.00 
  -3   9   6  470.65   40.40 
  -3   9   6  469.55   40.00 
  -3   9   6  447.56   41.00 
  -3  -9  -6  485.15   42.30 
   3  -9   6  503.65   40.40 
   3   9  -6  438.46   37.90 
   3  -9   6  466.75   41.30 
  -3  -9  -6  367.06   38.10 
   3  -9  -6  461.95   39.70 
   3   9   6  436.96   38.40 
  -3  -9   6  395.86   38.70 
  -3   9  -6  477.55   39.30 
  -3  -9   6  502.85   39.10 
  -3  -9   6  440.76   38.50 
   3  -9  -6  485.85   41.70 
   4   9  -6  344.57   31.20 
   4  -9   6  383.66   35.10 
  -4   9   6  360.06   33.70 
  -4   9   6  375.76   34.50 
  -4  -9  -6  295.27   31.50 
  -4  -9   6  366.96   32.50 
  -4  -9   6  401.96   33.00 
  -4   9  -6  399.36   33.30 
  -4  -9   6  320.27   32.00 
   4   9   6  341.47   32.00 
   4  -9  -6  362.76   34.80 
  -5  -9  -6   67.29   13.70 
  -5   9   6   95.19   13.80 
  -5  -9  -6   76.29   11.50 
   5  -9   6  101.59   14.60 
  -5   9   6   86.39   13.40 
   5  -9  -6   77.29   14.30 
  -5   9  -6  113.49   13.80 
  -5  -9   6   77.89   11.60 
  -5  -9   6   87.19   12.30 
   6  -9   6   -2.30    5.90 
  -6  -9  -6   10.60    6.30 
  -6   9   6    6.20    6.10 
  -6   9   6   12.80    7.40 
  -6  -9  -6   11.40    5.80 
  -6  -9   6   16.30    4.70 
   6  -9  -6    9.20    6.20 
  -6   9  -6    6.10    5.10 
  -6  -9   6   -3.40    5.20 
  -7   9   6    6.80    7.10 
   7  -9   6    0.40    8.70 
  -7  -9  -6    3.90    6.00 
  -7  -9   6    8.30    7.50 
  -7  -9   6   -5.20    4.70 
  -7   9  -6   16.30    7.30 
   7  -9  -6   25.60    8.10 
   0  10   6   76.19    8.00 
   0 -10   6   86.29    7.70 
   0 -10   6   58.49    8.50 
   0  10  -6   78.09    7.60 
   0 -10  -6   87.39   11.30 
   0  10   6   68.39   10.70 
   0  10   6   75.29    7.80 
  -1  10   6  515.25   43.40 
  -1  10   6  523.35   46.40 
  -1 -10  -6  535.85   46.60 
   1 -10   6  565.84   43.10 
   1 -10   6  537.75   44.90 
  -1 -10  -6  580.44   43.20 
  -1  10   6  504.85   43.00 
   1  10   6  493.95   42.10 
  -1 -10   6  526.35   41.70 
  -1  10  -6  487.35   42.50 
   1 -10  -6  524.05   45.90 
  -1 -10   6  439.66   43.20 
  -1 -10   6  587.24   42.10 
  -2  10   6  239.38   21.60 
  -2 -10  -6  231.38   20.80 
  -2  10   6  229.38   21.30 
  -2  10   6  222.38   23.50 
   2 -10   6  237.38   21.50 
   2 -10   6  248.98   23.20 
  -2 -10  -6  228.38   24.90 
   2 -10  -6  224.28   23.30 
   2  10   6  197.08   19.90 
  -2 -10   6  224.08   20.10 
  -2  10  -6  221.18   20.70 
   2 -10  -6  247.08   21.90 
  -2 -10   6  245.78   20.10 
  -3  10   6  735.03   59.79 
   3 -10   6  726.33   61.19 
   3  10  -6  670.23   57.29 
  -3 -10  -6  767.92   58.59 
   3 -10   6  729.93   59.59 
  -3 -10  -6  709.13   62.19 
  -3  10   6  669.03   60.89 
  -3  10   6  707.03   59.49 
   3 -10  -6  670.13   61.09 
  -3 -10   6  747.23   58.19 
  -3 -10   6  597.64   58.49 
   3  10   6  675.43   57.89 
  -3  10  -6  733.23   58.79 
   3 -10  -6  725.73   59.29 
  -3 -10   6  753.02   58.39 
   4 -10   6  101.09   15.50 
   4  10  -6  120.59   12.40 
  -4  10   6  120.79   15.60 
  -4 -10  -6  100.39   12.80 
  -4  10   6  123.99   14.70 
  -4 -10   6   86.59   12.40 
   4  10   6  122.49   13.60 
  -4 -10   6  100.39   13.20 
   4 -10  -6  127.29   16.10 
  -4 -10   6  129.39   13.70 
  -4 -10   6  105.29   13.20 
  -4  10  -6  120.19   13.90 
   5 -10   6   74.29   14.50 
  -5  10   6   69.59   12.20 
  -5  10   6   69.99   13.10 
  -5 -10  -6   53.59   10.50 
  -5  10  -6   81.39   11.80 
   5 -10  -6   95.49   13.50 
  -5 -10   6   70.69   10.50 
  -5 -10   6   44.30    9.80 
  -6 -10  -6   87.89   14.30 
   6 -10   6  125.09   18.10 
  -6 -10  -6  102.39   16.50 
  -6  10   6  119.99   17.50 
  -6  10   6  112.99   16.60 
  -6  10  -6  112.69   15.90 
   6 -10  -6  109.79   16.40 
  -6 -10   6  104.59   14.30 
  -6 -10   6  113.59   15.30 
  -7 -10  -6   -2.80    5.20 
  -7  10   6    9.60    6.60 
   7 -10   6    0.40    5.20 
  -7 -10   6    7.10    5.60 
   7 -10  -6    9.10    5.70 
  -7  10  -6   10.50    7.30 
   0 -11   6  956.70   69.89 
   0  11   6  823.32   70.29 
   0  11   6  828.02   74.29 
   0  11   6  879.71   70.39 
   0 -11   6  759.82   71.89 
   0 -11  -6  982.30   75.29 
   0 -11   6 1004.00   72.49 
  -1  11   6  197.78   18.70 
  -1  11   6  212.98   19.20 
   1 -11   6  180.38   20.10 
   1 -11   6  233.28   18.90 
  -1  11   6  184.48   21.70 
  -1 -11  -6  226.68   26.20 
  -1 -11  -6  230.98   18.80 
   1  11   6  200.08   18.00 
  -1  11  -6  203.48   18.40 
   1  11   6  195.38   17.80 
  -1 -11   6  226.88   17.40 
  -1 -11   6  223.28   17.20 
  -1 -11   6  196.98   19.60 
   1 -11  -6  203.78   21.80 
  -2 -11  -6  783.42   60.19 
  -2  11   6  706.03   60.69 
  -2 -11  -6  741.43   64.49 
   2 -11   6  765.22   63.19 
  -2  11   6  673.63   63.39 
  -2  11   6  706.83   60.89 
   2 -11   6  763.42   60.89 
   2 -11  -6  716.33   63.39 
  -2 -11   6  752.82   59.19 
  -2 -11   6  780.22   59.19 
   2 -11  -6  770.42   61.49 
  -2  11  -6  765.42   60.29 
   2  11   6  694.93   59.39 
   3 -11   6  190.98   19.10 
  -3 -11  -6  176.48   21.90 
  -3  11   6  183.88   19.20 
  -3 -11  -6  181.88   17.90 
  -3  11   6  195.48   21.20 
   3 -11   6  183.68   20.80 
  -3  11   6  198.68   19.60 
   3 -11  -6  171.08   18.50 
   3  11   6  167.28   17.50 
   3 -11  -6  194.48   21.40 
  -3 -11   6  201.38   18.10 
  -3 -11   6  207.08   17.90 
  -3 -11   6  157.78   18.50 
  -3  11  -6  191.48   20.20 
  -4 -11  -6  280.67   28.80 
   4 -11   6  306.67   28.30 
   4  11  -6  240.88   24.20 
  -4  11   6  267.47   25.90 
   4 -11  -6  234.48   27.10 
  -4 -11   6  221.58   23.20 
  -4 -11   6  223.18   24.20 
  -4  11  -6  259.57   24.70 
   4  11   6  242.58   23.50 
  -5  11   6   20.70    7.20 
  -5 -11  -6   10.50    4.80 
  -5  11   6   19.90    7.70 
   5 -11   6   13.80    6.40 
   5 -11  -6   18.90    9.80 
  -5 -11   6    7.60    5.00 
  -5  11  -6    6.00    5.50 
  -5 -11   6   12.30    5.00 
  -6  11   6   60.59   12.70 
   6 -11   6   53.59   11.60 
  -6  11   6   55.69   14.20 
  -6 -11  -6   55.99   10.90 
   6 -11  -6   35.00   10.50 
  -6 -11   6   48.80   10.60 
  -6 -11   6   75.99   13.00 
  -6  11  -6   61.39   12.60 
  -7 -11  -6   16.10    6.70 
   7 -11   6    3.00    6.80 
  -7  11   6   14.20    6.00 
  -7 -11   6   -8.00    4.90 
   7 -11  -6   -1.00    7.10 
  -7  11  -6   -6.70    4.90 
   0  12   6    8.10    2.40 
   0  12   6    0.60    3.20 
   0 -12   6    7.70    3.50 
   0 -12   6    5.00    1.70 
   0 -12   6   11.30    2.00 
   0  12   6    5.10    2.20 
   0 -12  -6    9.00    5.00 
  -1 -12  -6  117.59   15.40 
  -1  12   6  119.19   11.80 
  -1 -12  -6  131.69   11.60 
   1 -12   6   98.19   13.20 
  -1  12   6  129.49   12.30 
  -1  12   6  123.89   15.40 
   1 -12   6  129.19   11.50 
  -1 -12   6  103.89   12.60 
  -1  12  -6  115.29   11.10 
   1  12   6  108.19   10.70 
   1  12   6  110.89   10.70 
   2 -12   6  236.08   23.10 
  -2  12   6  229.28   20.70 
  -2  12   6  235.98   20.60 
   2 -12   6  221.48   20.20 
  -2 -12  -6  253.27   25.00 
  -2 -12  -6  230.18   19.50 
  -2  12   6  220.58   23.90 
  -2 -12   6  185.28   17.70 
   2  12   6  215.58   18.90 
   2 -12  -6  222.48   26.30 
  -2 -12   6  175.28   18.70 
  -2 -12   6  181.08   20.30 
  -2  12  -6  221.58   19.70 
   3 -12   6   43.40    8.30 
  -3  12   6   40.70   10.00 
  -3  12   6   57.89    8.40 
   3 -12   6   37.50    8.90 
  -3  12   6   42.90    9.50 
  -3 -12  -6   38.60    9.60 
  -3 -12  -6   39.00    7.10 
   3 -12  -6   54.39   15.60 
  -3 -12   6   37.30    8.20 
   3  12   6   40.80    6.60 
  -3 -12   6   39.90    6.00 
  -3 -12   6   57.99    6.90 
   3 -12  -6   54.29    7.90 
  -4 -12  -6  115.89   14.90 
   4 -12   6  136.29   18.60 
  -4  12   6  141.29   17.30 
  -4  12   6  146.69   18.80 
  -4 -12  -6  148.39   20.30 
   4  12  -6  156.68   14.70 
   4  12   6  133.59   15.10 
  -4 -12   6  130.69   14.80 
  -4 -12   6  142.79   17.10 
  -4  12  -6  153.58   16.40 
  -4 -12   6  155.28   15.60 
   4 -12  -6  173.68   20.00 
  -5 -12  -6  145.09   17.20 
  -5  12   6  151.28   25.10 
   5 -12   6  167.08   36.90 
  -5  12   6  185.98   20.80 
  -5 -12  -6  214.08   23.70 
  -5 -12   6  152.38   18.60 
   5 -12  -6  153.78   21.00 
  -5  12  -6  172.28   19.40 
  -5 -12   6  134.59   17.10 
  -5 -12   6  186.68   20.10 
  -6 -12  -6   -2.70    4.50 
   6 -12   6    9.70    6.10 
  -6  12   6    2.40    6.80 
  -6 -12   6    7.30    4.40 
   6 -12  -6    2.10    6.20 
  -6 -12   6   -2.60    4.60 
  -6  12  -6    5.00    6.20 
  -7 -12  -6   35.10    9.80 
   7 -12   6   35.00   11.50 
  -7  12   6   62.09   14.10 
  -7 -12   6   46.80   11.00 
   7 -12  -6   30.90   11.10 
  -7  12  -6   44.70   11.30 
   0  13   6  400.66   31.80 
   0  13   6  390.96   31.50 
   0 -13  -6  429.26   37.80 
   0 -13   6  333.67   34.30 
   1 -13   6  399.46   37.40 
  -1  13   6  414.36   34.50 
  -1  13   6  404.66   39.10 
  -1  13   6  434.36   34.90 
  -1 -13  -6  444.46   39.80 
   1 -13   6  461.15   34.00 
  -1  13  -6  400.26   33.70 
   1  13   6  408.26   33.20 
   1 -13  -6  407.26   38.70 
  -1 -13   6  342.17   35.70 
  -2  13   6  271.67   24.30 
   2 -13   6  265.07   26.80 
  -2 -13  -6  283.57   29.00 
  -2  13   6  253.47   23.90 
   2 -13   6  283.87   23.80 
  -2  13   6  280.37   28.30 
  -2 -13  -6  235.78   22.50 
   2  13   6  255.97   22.20 
  -2 -13   6  234.18   24.60 
  -2  13  -6  262.57   23.20 
   2 -13  -6  267.97   27.60 
   3 -13   6   51.89    8.50 
   3 -13   6   45.80    9.30 
  -3  13   6   42.10    9.60 
  -3 -13  -6   40.30    6.10 
  -3 -13  -6   46.40   11.70 
  -3  13   6   54.59    9.10 
   3  13   6   36.60    6.40 
  -3 -13   6   32.10    5.00 
  -3 -13   6   37.80    5.60 
  -3 -13   6   39.40    8.10 
   3 -13  -6   26.90    7.70 
  -4 -13  -6  240.98   26.60 
   4 -13   6  229.38   35.50 
  -4  13   6  197.28   22.00 
  -4 -13  -6  177.08   19.60 
   4  13   6  214.58   20.30 
  -4 -13   6  190.48   19.20 
   4 -13  -6  185.58   24.10 
  -4 -13   6  221.38   20.60 
  -4  13  -6  217.88   21.40 
  -4 -13   6  227.08   23.00 
  -5 -13  -6  138.99   15.90 
  -5  13   6  140.09   18.30 
  -5 -13  -6  144.89   21.80 
   5 -13   6  167.88   21.80 
   5 -13  -6  182.68   21.80 
  -5  13  -6  152.68   18.10 
  -5 -13   6  128.69   17.30 
  -5 -13   6  140.89   15.60 
  -5 -13   6  128.39   17.40 
   6 -13   6   61.99   14.10 
  -6 -13  -6   43.30    8.70 
  -6  13   6   34.80   10.80 
  -6 -13  -6   44.30   12.90 
  -6  13  -6   29.10   10.20 
   6 -13  -6   39.20   11.10 
  -6 -13   6   50.79   11.20 
  -6 -13   6   25.80    8.50 
   0  14   6  192.78   16.50 
   0 -14   6  169.08   19.60 
   0 -14  -6  230.88   23.00 
  -1  14   6  269.07   22.90 
  -1 -14  -6  314.27   29.20 
   1 -14   6  274.17   26.70 
  -1  14   6  258.77   22.90 
  -1 -14   6  229.68   24.80 
  -1  14  -6  240.48   21.70 
   1  14   6  268.47   21.40 
   1  14   6  262.77   21.50 
   1 -14  -6  276.97   28.00 
  -2  14   6   14.70    4.80 
  -2  14   6   22.70    5.00 
  -2 -14  -6   18.40    3.50 
   2 -14   6   24.90    4.90 
   2 -14   6   17.10    6.00 
  -2 -14  -6   25.80    7.70 
   2  14   6   17.70    4.20 
  -2 -14   6   20.30    5.80 
   2 -14  -6   22.50    7.20 
   2  14   6   13.90    3.00 
  -2  14  -6   24.90    4.70 
   3 -14   6  281.27   25.70 
  -3 -14  -6  219.78   23.50 
  -3  14   6  294.47   26.40 
   3 -14   6  277.07   30.70 
  -3 -14  -6  293.67   31.10 
   3  14   6  276.47   23.80 
  -3 -14   6  299.47   23.50 
  -3 -14   6  297.77   27.60 
  -3 -14   6  246.58   24.20 
   3 -14  -6  270.07   29.60 
  -4 -14  -6  208.98   24.80 
  -4 -14  -6  154.28   17.70 
  -4  14   6  200.48   21.40 
   4 -14   6  237.68   25.00 
  -4 -14   6  169.68   17.10 
  -4 -14   6  180.78   21.00 
   4 -14  -6  190.98   23.20 
  -4  14  -6  175.28   19.70 
  -4 -14   6  216.68   18.90 
   5 -14   6   35.10   10.00 
  -5 -14  -6   18.70    6.50 
  -5  14   6   40.60    9.90 
  -5 -14  -6   31.60   10.10 
  -5 -14   6   38.30    6.70 
  -5  14  -6   48.40    9.60 
  -5 -14   6   44.00   10.00 
   5 -14  -6   46.00   11.70 
  -5 -14   6   44.10    9.40 
  -6 -14  -6   17.90    8.20 
  -6  14   6   19.90    8.70 
  -6 -14  -6   30.40    7.80 
   6 -14   6   23.30    8.20 
  -6  14  -6   17.30    7.30 
  -6 -14   6   13.00    5.90 
  -6 -14   6   25.40    7.70 
   6 -14  -6   19.90   10.50 
   0 -15  -6  141.19   17.10 
   0 -15   6   97.79   13.70 
  -1 -15  -6  348.27   34.80 
  -1  15   6  341.47   28.60 
   1 -15   6  379.16   33.70 
  -1  15   6  328.87   28.30 
  -1 -15   6  298.57   31.30 
   1 -15  -6  356.36   34.70 
   2 -15   6   50.59    6.60 
  -2  15   6   49.80    7.70 
   2 -15   6   64.39   12.70 
  -2  15   6   43.60    7.70 
  -2 -15  -6   67.79   14.60 
   2 -15  -6   48.90   11.60 
  -2  15  -6   40.20    6.40 
  -2 -15   6   52.29    9.70 
   3 -15   6   18.50    5.40 
  -3 -15  -6   13.90    3.60 
  -3 -15  -6   -9.80   12.10 
   3 -15   6   15.10    7.50 
  -3  15   6   26.80    6.30 
  -3 -15   6   20.80    6.40 
   3 -15  -6   35.80   10.60 
  -3  15  -6   29.40    6.80 
   3  15   6   20.10    3.90 
   4 -15   6    0.90    5.00 
  -4  15   6    0.40    4.40 
  -4 -15  -6    2.80    3.30 
  -4 -15  -6    8.10    6.40 
  -4 -15   6    2.40    2.10 
  -4  15  -6    3.10    4.00 
   4 -15  -6   -7.00    4.00 
  -4 -15   6    3.60    3.40 
   4  15   6    5.00    4.20 
   5 -15   6   38.60   11.00 
  -5 -15  -6   34.20    6.70 
  -5 -15  -6   17.50    8.50 
  -5 -15   6   23.20    5.20 
  -5  15  -6   43.00    9.40 
   5 -15  -6   13.80    8.90 
  -5 -15   6   30.90    7.70 
  -5 -15   6   28.30    8.00 
  -6  15   6   60.19   11.80 
   6 -15   6   42.00   10.90 
  -6 -15  -6   26.10    8.50 
  -6 -15  -6   52.19   15.00 
  -6 -15   6   27.30    8.60 
   6 -15  -6   20.50   11.10 
   0 -16   6    1.80    3.30 
   0 -16  -6    3.00    3.60 
  -1  16   6   15.30    2.90 
   1 -16   6   19.20    6.50 
  -1  16   6    9.20    3.00 
  -1 -16  -6    5.60    5.20 
   1 -16  -6    8.50    6.80 
  -1 -16   6   16.50    5.60 
  -2 -16  -6   23.90    8.70 
  -2  16   6   29.10    6.30 
   2 -16   6   29.00    5.00 
   2 -16   6   22.90    7.40 
  -2  16   6   37.40    6.30 
   2 -16  -6   24.70    8.40 
  -2  16  -6   36.10    5.10 
  -2 -16   6   26.40    7.50 
  -3  16   6   38.70    7.40 
   3 -16   6   31.80    6.40 
  -3 -16  -6   40.80   11.20 
   3 -16   6   21.30    7.50 
  -3 -16   6   23.10    6.50 
  -3  16  -6   24.80    5.60 
   3 -16  -6   35.10    9.40 
  -4 -16  -6    5.80    7.60 
  -4  16   6    2.00    4.80 
  -4 -16  -6    1.50    2.80 
   4 -16   6   -2.60    4.40 
   4 -16  -6    1.60    5.50 
  -4 -16   6   -2.10    2.30 
  -4  16  -6   -8.10    3.30 
  -5  16   6   59.09   12.80 
  -5 -16  -6   91.19   18.70 
  -5 -16  -6   73.69   12.70 
   5 -16   6  108.89   19.30 
  -5  16  -6   93.29   13.00 
   5 -16  -6   87.29   17.40 
  -5 -16   6   49.99   11.40 
   0 -17  -6  243.38   26.90 
   0 -17   6  217.38   24.50 
   1 -17   6   31.90    7.70 
  -1 -17  -6   26.10    9.80 
  -1 -17   6   16.90    6.30 
   1 -17  -6   32.70    9.60 
  -2  17   6  293.27   24.20 
   2 -17   6  258.37   22.60 
  -2  17   6  294.87   24.40 
   2 -17   6  298.17   30.10 
  -2 -17  -6  291.37   31.50 
   2 -17  -6  255.07   29.70 
  -2 -17   6  224.68   26.20 
  -2  17  -6  249.88   22.50 
   3 -17   6   17.40    6.90 
  -3 -17  -6   26.70    9.10 
  -3  17   6   29.80    6.10 
  -3  17  -6   23.40    5.50 
   3 -17  -6   24.10    9.00 
  -3 -17   6   18.60    6.20 
  -4  17   6   29.50    8.50 
   4 -17   6   34.60    9.30 
  -4 -17  -6   44.10   12.70 
  -4 -17   6   26.50    8.90 
   4 -17  -6   47.90   15.90 
  -4  17  -6   42.50    8.40 
   5 -17   6   19.00    9.20 
  -5  17   6   27.10    9.40 
   5 -17  -6   34.00   11.70 
  -5 -17   6   28.60    7.80 
   0 -18   6   56.49   11.80 
   0 -18  -6   85.59   16.10 
  -1 -18  -6    5.20    5.40 
   1 -18   6   -1.60    2.70 
   1 -18  -6    3.50    5.10 
  -1 -18   6   -1.20    3.20 
   2 -18   6   -0.60    3.50 
  -2 -18  -6   -4.00    4.10 
  -2  18   6    3.30    3.20 
  -2 -18   6    1.30    3.30 
   2 -18  -6   -4.10    4.30 
   3 -18   6    6.60    5.60 
  -3 -18  -6   24.70   10.60 
  -3  18   6   17.60    5.40 
   3 -18  -6   14.20    7.60 
  -3  18  -6   19.60    4.90 
   4 -18   6   13.00    8.50 
  -4  18   6   29.50    7.70 
  -4 -18  -6   -2.20    6.10 
  -4 -18   6   15.30    5.30 
  -4  18  -6   18.50    6.40 
   4 -18  -6   10.30    8.60 
   0 -19  -6   83.29   17.00 
   0 -19   6  125.39   16.10 
  -1 -19  -6   99.49   17.80 
   1 -19   6  124.29   16.30 
  -1 -19   6   81.09   13.10 
   1 -19  -6   86.29   17.90 
  -2 -19  -6  125.89   19.00 
   2 -19   6  113.89   16.70 
   2 -19  -6  120.89   19.40 
  -2 -19   6   98.79   15.20 
  -3 -19  -6   93.29   17.30 
   3 -19   6   71.59   15.90 
   3 -19  -6   75.79   16.30 
  -3 -19   6   75.19   12.40 
   0 -20  -6   29.60    9.70 
   0 -20   6   26.40    7.60 
   1 -20   6   14.00    7.60 
  -1 -20  -6   26.30   10.40 
   1 -20  -6   10.00    6.20 
  -1 -20   6    7.30    5.00 
   2 -20   6   44.90   10.80 
  -2 -20  -6   37.50   11.70 
   2 -20  -6   20.10    8.00 
  -2 -20   6   18.80    6.40 
   0   0  -7    3.60    1.40 
   0   0  -7    2.30    2.00 
   0   0   7    2.80    1.90 
   1   0  -7 1139.19   89.89 
  -1   0  -7 1199.58   89.99 
   1   0   7 1104.99   89.39 
  -1   0   7 1082.49   89.49 
  -1   0   7 1147.69   89.99 
   1   0  -7 1090.39   88.09 
  -1   0   7 1155.58   89.79 
  -2   0   7  474.15   44.40 
   2   0  -7  545.55   43.60 
   2   0  -7  534.55   44.50 
  -2   0   7  553.74   43.90 
   2   0   7  564.14   44.70 
  -2   0  -7  536.95   44.60 
  -2   0   7  624.64   45.70 
  -2   0  -7  484.15   44.30 
   3   0  -7 1297.57   96.39 
  -3   0   7 1084.09   96.99 
   3   0   7 1276.37   97.79 
   3   0  -7 1217.08   98.79 
  -3   0  -7 1181.68   97.29 
  -3   0  -7 1084.19   96.69 
  -3   0   7 1315.87   96.49 
  -4   0  -7  244.48   24.90 
  -4   0   7  282.57   24.70 
   4   0  -7  259.17   24.20 
  -4   0   7  250.37   25.50 
  -4   0  -7  270.67   25.70 
  -5   0   7  473.35   39.90 
  -5   0  -7  378.86   39.40 
   5   0  -7  445.76   39.10 
  -5   0  -7  444.16   40.60 
  -5   0   7  451.25   41.00 
  -6   0  -7  204.28   23.10 
   6   0  -7  241.58   22.60 
  -6   0   7  169.88   21.30 
  -6   0  -7  208.88   23.80 
  -6   0   7  206.08   23.90 
  -7   0  -7   32.60    9.80 
  -7   0   7   21.40    7.30 
  -7   0   7   43.70   12.10 
  -8   0  -7  121.29   19.00 
  -8   0   7  118.89   21.70 
   0  -1  -7  247.68   21.70 
   0   1  -7  252.57   21.70 
   0  -1  -7  246.28   20.90 
   0   1   7  250.47   21.60 
   0  -1   7  237.98   21.40 
  -1   1   7 9892.71  752.62 
   1   1  -7 9620.94  750.22 
   1  -1   7 9775.92  751.92 
  -1   1   7 9999.00  751.42 
   1   1   7 9614.84  751.92 
  -1   1  -7 9467.55  751.42 
  -1  -1   7 9867.71  752.52 
   2  -1   7  242.48   21.20 
  -2  -1  -7  237.88   21.10 
  -2   1   7  260.37   21.90 
   2   1  -7  245.18   21.00 
  -2  -1  -7  195.28   20.60 
  -2   1   7  189.98   20.60 
  -2   1   7  244.68   20.30 
   2   1  -7  237.08   19.70 
   2  -1  -7  230.08   20.20 
  -2  -1   7  248.38   21.70 
  -2   1  -7  233.78   21.00 
  -2  -1   7  193.68   20.60 
  -2  -1   7  241.18   19.70 
   2   1   7  242.58   21.10 
   2  -1  -7  240.88   21.10 
  -2   1  -7  251.87   21.20 
  -3  -1  -7 1428.86  122.59 
   3  -1   7 1653.33  123.49 
  -3   1   7 1665.33  122.39 
  -3   1   7 1307.27  122.59 
  -3  -1  -7 1540.15  123.19 
   3  -1   7 1553.24  123.29 
   3   1  -7 1562.24  121.59 
   3  -1  -7 1618.44  122.99 
  -3  -1   7 1713.83  122.19 
  -3  -1   7 1385.16  122.69 
  -3   1  -7 1669.93  123.59 
   3  -1  -7 1592.44  122.39 
  -3   1  -7 1316.97  122.29 
   3   1   7 1619.04  125.29 
  -4   1   7  107.59   13.80 
  -4  -1  -7  136.29   14.60 
  -4   1   7  110.89   13.20 
   4   1  -7  110.09   12.50 
  -4  -1  -7  105.59   13.50 
   4  -1   7  139.89   14.70 
   4  -1  -7  122.09   13.10 
  -4   1  -7  123.39   14.30 
  -4   1  -7  113.59   13.50 
  -4  -1   7  122.19   13.10 
  -4  -1   7  104.79   13.80 
   5   1  -7  446.06   40.40 
  -5  -1  -7  457.25   42.30 
  -5   1   7  414.96   42.10 
  -5   1   7  514.65   42.00 
  -5  -1  -7  548.85   43.00 
  -5   1  -7  383.36   41.00 
  -5  -1   7  469.55   41.30 
  -5  -1   7  515.25   43.40 
  -5   1  -7  397.26   49.40 
  -6  -1  -7  251.47   25.40 
  -6   1   7  246.58   26.10 
  -6  -1  -7  244.18   25.40 
   6   1  -7  226.28   23.30 
  -6   1   7  201.98   23.50 
  -6   1  -7  194.88   24.20 
  -6   1  -7  235.68   25.60 
  -6  -1   7  211.98   24.00 
  -6  -1   7  226.98   26.10 
  -7   1   7   67.69   15.30 
  -7  -1  -7   87.29   16.10 
  -7  -1  -7   77.49   15.10 
  -7   1   7   49.70   11.90 
  -7   1  -7   72.59   13.70 
  -7  -1   7   71.59   14.70 
  -7  -1   7   62.29   13.30 
  -8  -1  -7   21.60    8.50 
  -8   1   7   19.30    7.60 
  -8  -1   7   -2.50    5.50 
  -8   1  -7   10.50    6.70 
   0   2  -7    5.70    2.40 
   0  -2  -7    4.20    2.10 
   0   2   7    2.10    1.80 
   0   2  -7    4.50    1.10 
   0  -2   7    2.70    1.90 
   1  -2   7 1079.69   87.29 
   1  -2   7 1163.98   87.89 
   1   2  -7 1101.99   87.99 
  -1   2   7 1097.19   88.39 
  -1   2   7 1095.59   87.59 
  -1   2   7 1153.08   88.09 
  -1  -2   7 1180.68   85.79 
  -1   2  -7 1180.48   88.19 
  -1  -2   7 1136.69   88.19 
  -1  -2   7 1073.09   87.89 
  -1   2  -7 1024.60   87.19 
   1   2   7 1059.99   87.59 
   1  -2  -7 1062.09   87.29 
   2   2  -7 1085.49   88.89 
   2   2  -7 1094.29   90.39 
  -2   2   7 1239.78   91.19 
   2  -2   7 1103.49   90.79 
   2  -2   7 1102.29   90.59 
  -2   2   7 1159.18   90.29 
  -2   2   7 1220.58   91.69 
   2  -2  -7 1119.09   90.79 
  -2   2  -7 1206.68   90.89 
  -2   2  -7 1142.49   90.79 
  -2  -2   7 1203.28   89.19 
  -2  -2   7  942.01   90.29 
   2   2   7 1138.49   90.59 
   2  -2  -7 1114.79   90.19 
  -2  -2   7 1212.18   91.39 
   3   2  -7  102.79   11.80 
   3  -2   7  119.89   12.70 
  -3   2   7  111.49   11.90 
  -3  -2  -7  116.49   12.50 
  -3  -2  -7  108.59   12.00 
   3   2  -7   95.99   10.60 
   3  -2   7  117.99   12.80 
  -3   2   7  101.69   12.30 
  -3   2  -7  128.29   12.70 
  -3  -2   7  121.29   11.40 
  -3   2  -7  102.09   12.30 
   3  -2  -7  124.69   12.50 
  -3  -2   7   91.29   11.90 
   4  -2   7  523.75   43.20 
  -4   2   7  498.95   42.10 
  -4  -2  -7  440.36   42.10 
  -4  -2  -7  448.56   42.40 
  -4   2   7  486.15   43.10 
   4   2  -7  521.85   41.20 
  -4  -2   7  446.36   42.60 
  -4   2  -7  429.66   41.90 
  -4  -2   7  543.55   42.00 
  -4   2  -7  493.55   43.20 
  -5   2   7  214.38   23.40 
  -5   2   7  272.27   23.50 
  -5  -2  -7  225.18   23.40 
   5  -2   7  213.48   28.20 
   5   2  -7  221.48   21.20 
  -5   2  -7  239.88   23.80 
  -5  -2   7  186.38   21.20 
  -5   2  -7  207.18   22.70 
  -5  -2   7  188.88   22.60 
   5  -2  -7  179.48   25.10 
  -6   2   7  492.95   49.50 
   6  -2   7  645.94   52.39 
  -6  -2  -7  557.54   61.39 
  -6   2   7  516.65   51.19 
  -6  -2  -7  607.34   51.49 
  -6   2  -7  581.04   51.69 
  -6  -2   7  612.74   50.79 
  -6  -2   7  489.85   50.89 
   6  -2  -7  577.84   50.39 
  -6   2  -7  500.45   50.39 
  -7  -2  -7   49.70   10.80 
  -7  -2  -7   50.39   12.20 
  -7   2   7   36.70    9.10 
  -7   2   7   50.49   12.00 
  -7  -2   7   55.49   13.10 
  -7   2  -7   61.09   12.80 
  -7  -2   7   33.80    8.00 
   7  -2  -7   47.50   10.60 
  -8   2   7   25.70    8.60 
  -8  -2  -7    1.50    6.50 
  -8   2  -7   13.30    7.00 
  -8  -2   7    5.10    7.70 
   0  -3   7  857.11   68.79 
   0  -3  -7  853.91   69.19 
   0   3   7  838.22   69.19 
   0   3   7  868.41   69.19 
   0   3  -7  854.11   68.99 
   0   3  -7  883.11   67.19 
   0  -3  -7  891.41   69.39 
  -1   3   7   28.60    5.50 
  -1   3   7   33.60    5.00 
   1  -3   7   44.20    5.10 
  -1  -3  -7   22.20    4.90 
  -1   3   7   34.80    5.00 
   1  -3   7   29.30    4.30 
   1   3  -7   28.20    4.70 
  -1   3  -7   39.10    4.60 
   1  -3  -7   26.10    5.30 
  -1   3  -7   40.90    5.30 
  -1  -3   7   43.90    5.40 
  -1  -3   7   51.19    5.60 
   1   3   7   34.80    4.70 
  -2   3   7  163.38   15.70 
   2   3  -7  145.69   15.00 
  -2   3   7  162.08   15.40 
   2  -3   7  180.48   15.90 
  -2  -3  -7  147.89   15.30 
   2  -3   7  171.58   15.70 
  -2   3   7  167.48   16.20 
   2  -3  -7  156.18   15.50 
  -2  -3   7  175.48   16.00 
   2   3   7  146.19   15.00 
  -2  -3   7  138.39   15.10 
  -2  -3   7  167.78   13.90 
  -2   3  -7  176.18   15.80 
  -2   3  -7  162.28   15.50 
  -3  -3  -7   31.00    6.40 
   3   3  -7   31.80    6.20 
   3  -3   7   51.59    7.50 
  -3   3   7   39.60    6.10 
   3  -3   7   48.20    8.20 
  -3  -3  -7   41.20    6.50 
  -3   3   7   49.00    8.20 
  -3   3  -7   46.70    6.70 
  -3  -3   7   30.40    6.40 
  -3   3  -7   40.20    6.60 
  -3  -3   7   43.20    5.60 
   3  -3  -7   41.70    6.60 
  -4   3   7  194.88   19.00 
  -4   3   7  159.18   18.90 
  -4  -3  -7  199.58   19.60 
   4  -3   7  193.28   19.60 
   4   3  -7  168.08   19.50 
  -4  -3  -7  154.48   18.30 
  -4   3  -7  215.58   19.70 
  -4  -3   7  215.38   18.70 
   4  -3  -7  184.08   19.00 
  -4  -3   7  155.38   18.70 
  -4   3  -7  182.58   19.60 
  -5   3   7  150.38   18.40 
  -5   3   7  163.78   19.90 
  -5  -3  -7  174.38   19.60 
  -5  -3  -7  187.98   20.20 
   5  -3   7  206.38   20.90 
  -5  -3   7  179.78   18.80 
   5  -3  -7  192.78   19.70 
  -5  -3   7  167.58   19.70 
  -5   3  -7  155.58   19.00 
  -5   3  -7  190.58   20.60 
  -6  -3  -7  161.58   19.70 
  -6   3   7  155.08   18.10 
   6  -3   7  167.88   19.80 
  -6  -3  -7  149.39   18.60 
  -6   3   7  112.19   21.80 
  -6  -3   7  196.68   20.30 
   6  -3  -7  149.49   18.40 
  -6   3  -7  154.18   19.70 
  -6  -3   7  130.49   19.10 
  -7  -3  -7   92.79   16.90 
  -7   3   7  122.39   17.20 
   7  -3   7   73.49   15.00 
  -7   3   7   80.49   14.60 
  -7   3  -7  106.09   16.00 
  -7  -3   7   79.29   15.60 
   7  -3  -7   79.19   14.10 
  -7  -3   7   73.99   13.90 
  -8   3   7   44.70   11.80 
  -8  -3  -7   19.70    9.50 
  -8   3  -7   32.50   10.10 
  -8  -3   7   25.70   11.60 
   0   4  -7   85.59    7.40 
   0   4  -7   85.59    9.00 
   0   4   7   80.39    9.30 
   0   4   7   86.49    9.10 
   0  -4  -7   91.19    9.30 
   0  -4  -7   83.49    9.40 
  -1   4   7  808.02   63.79 
   1  -4   7  792.12   62.69 
  -1  -4  -7  790.42   63.99 
  -1   4   7  784.92   63.59 
   1   4  -7  756.62   62.89 
   1  -4   7  803.02   62.89 
  -1   4   7  774.22   63.09 
  -1  -4   7  884.81   63.29 
  -1  -4   7  799.62   63.19 
   1   4   7  722.33   62.59 
  -1   4  -7  789.92   62.99 
  -1   4  -7  739.03   62.39 
   1  -4  -7  761.02   63.19 
  -2   4   7 1063.39   82.69 
  -2  -4  -7  874.51   81.39 
   2   4  -7 1025.60   81.49 
  -2   4   7 1022.70   81.99 
  -2   4   7 1043.10   82.09 
   2  -4   7 1053.89   82.09 
   2  -4   7 1033.10   82.09 
   2   4   7 1039.20   81.49 
  -2  -4   7  895.01   81.29 
  -2  -4   7 1087.09   79.99 
   2  -4  -7 1009.30   81.99 
  -2   4  -7 1052.29   81.79 
  -2   4  -7  988.60   81.89 
   2  -4  -7 1016.30   81.89 
  -2  -4   7 1101.69   82.29 
   3  -4   7  297.17   27.40 
   3   4  -7  287.37   26.30 
   3  -4   7  302.37   27.50 
  -3   4   7  312.37   27.50 
  -3   4   7  293.47   27.00 
  -3  -4  -7  261.77   26.50 
  -3  -4   7  321.47   25.90 
  -3  -4   7  317.37   27.40 
   3  -4  -7  291.77   27.10 
  -3  -4   7  259.77   26.50 
  -3   4  -7  290.67   27.30 
  -3   4  -7  310.97   27.20 
   3  -4  -7  325.37   27.40 
   4  -4   7  176.28   27.40 
  -4   4   7  244.08   22.60 
  -4  -4  -7  212.98   22.10 
   4   4  -7  219.38   21.50 
  -4  -4  -7  219.78   22.70 
  -4   4   7  251.67   23.70 
  -4  -4   7  206.18   22.40 
  -4  -4   7  244.58   21.70 
   4  -4  -7  229.18   22.60 
  -4   4  -7  238.98   22.80 
  -4   4  -7  230.88   23.10 
  -5  -4  -7  123.99   15.70 
  -5  -4  -7  150.08   17.00 
  -5   4   7  111.69   15.00 
   5  -4   7  152.78   17.10 
  -5   4   7  131.59   16.80 
  -5  -4   7  129.89   16.50 
  -5   4  -7  134.19   16.10 
  -5   4  -7  117.49   16.50 
  -5  -4   7  124.09   14.90 
   5  -4  -7  132.49   16.00 
  -6   4   7   79.89   12.20 
  -6  -4  -7   60.79   12.60 
  -6  -4  -7   76.19   14.40 
   6  -4   7   80.79   13.10 
  -6  -4   7   67.79   14.10 
  -6  -4   7   91.59   12.10 
  -7   4   7  141.29   19.50 
  -7  -4  -7  165.08   20.20 
   7  -4   7  161.98   19.80 
  -7  -4  -7  108.39   17.50 
  -7   4   7  116.39   18.30 
  -7   4  -7  138.89   18.60 
   7  -4  -7  140.19   18.80 
  -7  -4   7  130.19   19.80 
  -7  -4   7  109.39   17.60 
  -8  -4  -7   17.60    7.40 
  -8   4  -7   29.60   13.50 
  -8  -4   7   18.90    8.10 
   0   5   7  623.74   47.90 
   0  -5   7  494.55   46.20 
   0   5  -7  605.14   47.50 
   0  -5  -7  486.05   47.30 
   0   5  -7  605.14   46.10 
   0  -5  -7  620.74   48.80 
   0   5   7  625.84   48.80 
   0  -5   7  631.84   47.30 
   1  -5   7  265.57   22.50 
   1  -5   7  278.77   22.70 
  -1   5   7  234.68   22.80 
  -1  -5  -7  249.38   23.70 
  -1   5   7  265.77   23.70 
   1   5  -7  259.37   22.40 
  -1   5   7  263.07   22.70 
  -1  -5  -7  214.18   22.40 
   1  -5  -7  264.77   23.30 
  -1   5  -7  280.07   22.80 
  -1   5  -7  271.97   22.30 
  -1  -5   7  264.97   22.60 
   1   5   7  250.97   22.20 
   2  -5   7  594.34   46.40 
   2  -5   7  551.94   46.30 
  -2  -5  -7  468.45   45.50 
  -2   5   7  548.05   46.10 
   2   5  -7  550.14   45.50 
  -2   5   7  553.94   46.60 
  -2   5   7  586.64   46.90 
  -2   5  -7  609.34   46.10 
  -2   5  -7  526.45   46.00 
  -2  -5   7  573.74   44.20 
   2  -5  -7  554.24   46.50 
  -2  -5   7  474.95   45.30 
   2   5   7  528.65   45.40 
   2  -5  -7  576.14   46.30 
  -2  -5   7  623.54   46.50 
   3   5  -7   49.60    7.20 
  -3   5   7   60.59    8.60 
   3  -5   7   59.19    8.80 
   3  -5   7   48.30    8.10 
  -3   5   7   74.89    8.90 
  -3  -5  -7   52.69    7.90 
   3   5   7   52.59    9.60 
  -3  -5   7   67.09    7.20 
  -3   5  -7   60.29    8.20 
  -3  -5   7   62.19    8.70 
  -3  -5   7   47.70    7.60 
   3  -5  -7   49.10    8.20 
   3  -5  -7   71.99    8.70 
  -4   5   7   57.39   10.10 
  -4  -5  -7   39.40    8.10 
  -4  -5  -7   40.20    8.10 
  -4   5   7   36.90    7.30 
   4  -5   7   35.70    7.90 
   4   5  -7   47.80    8.50 
  -4   5  -7   61.19    8.70 
  -4   5  -7   59.29   10.80 
  -4  -5   7   61.79    9.00 
  -4  -5   7   62.49    7.90 
   5  -5   7  658.13   50.19 
  -5   5   7  485.35   47.20 
  -5  -5  -7  572.04   48.20 
  -5  -5  -7  556.14   48.70 
  -5   5   7  469.15   48.00 
  -5  -5   7  519.95   48.10 
   5  -5  -7  614.04   49.30 
  -5  -5   7  492.95   46.60 
  -5   5  -7  491.85   47.40 
  -6  -5  -7  111.89   15.70 
   6  -5   7  126.79   16.70 
  -6   5   7   97.19   14.80 
  -6  -5  -7   99.69   14.90 
  -6   5   7  136.19   18.20 
  -6  -5   7  146.09   16.20 
  -6  -5   7   98.99   15.60 
  -6   5  -7  104.39   19.30 
   6  -5  -7  107.09   15.20 
  -7   5   7   36.80   11.30 
  -7  -5  -7   33.60    9.90 
  -7   5   7   45.60    9.70 
  -7  -5  -7   30.00    9.20 
   7  -5   7   27.60    8.50 
  -7   5  -7   45.40   10.90 
  -7  -5   7   32.30    8.50 
   7  -5  -7   31.90    9.50 
  -7  -5   7   45.80   12.40 
  -8   5   7   62.79   16.10 
  -8  -5  -7   63.89   13.70 
   8  -5   7  100.19   17.50 
  -8  -5   7   59.69   14.20 
   0   6   7  157.68   16.10 
   0   6  -7  169.18   14.80 
   0   6   7  172.18   15.20 
   0  -6   7  172.28   14.60 
   0  -6   7  140.59   13.90 
   0   6  -7  154.58   13.70 
  -1  -6  -7 6616.94  517.75 
  -1  -6  -7 6293.97  516.15 
  -1   6   7 6501.65  515.85 
  -1   6   7 6639.14  516.55 
   1   6  -7 6627.14  515.65 
   1  -6   7 7087.79  516.05 
   1  -6   7 6914.91  516.25 
  -1   6   7 6710.53  517.55 
   1   6   7 6354.06  515.45 
  -1   6  -7 6670.93  515.85 
  -1  -6   7 6877.51  515.85 
  -1   6  -7 6784.52  515.65 
   1  -6  -7 6684.43  517.15 
  -2   6   7  544.45   46.30 
  -2   6   7  567.34   46.20 
  -2   6   7  553.14   45.60 
  -2  -6  -7  453.15   44.90 
   2  -6   7  548.55   46.00 
   2  -6   7  546.45   45.60 
   2  -6  -7  546.45   46.30 
  -2  -6   7  601.84   45.30 
   2  -6  -7  560.34   45.70 
   2   6   7  500.65   44.60 
  -2   6  -7  563.94   45.20 
  -2  -6   7  570.64   45.50 
  -2   6  -7  536.35   45.60 
   3  -6   7  248.28   23.30 
   3  -6   7  233.38   23.30 
  -3  -6  -7  279.27   23.20 
   3   6  -7  222.88   21.60 
  -3   6   7  217.88   22.80 
  -3   6  -7  259.97   22.90 
  -3  -6   7  244.78   21.40 
  -3  -6   7  262.27   23.00 
   3  -6  -7  234.38   23.40 
  -3  -6   7  253.17   22.90 
   3  -6  -7  240.18   22.90 
  -3   6  -7  222.98   22.90 
   3   6   7  213.88   22.90 
  -4   6   7  249.97   24.90 
  -4   6   7  281.97   25.80 
   4   6  -7  250.57   23.40 
  -4  -6  -7  220.28   23.80 
   4  -6   7  257.67   25.60 
   4  -6  -7  259.27   25.40 
  -4   6  -7  254.97   25.30 
  -4  -6   7  205.78   23.80 
  -4  -6   7  275.47   23.80 
  -4   6  -7  265.17   24.70 
  -5  -6  -7   63.19   11.50 
  -5   6   7   56.59   10.20 
   5  -6   7   44.60    9.90 
  -5  -6  -7   52.69   10.30 
  -5   6   7   50.39   10.90 
  -5  -6   7   33.90    8.50 
  -5  -6   7   45.30    8.60 
  -5   6  -7   64.99   11.50 
   5  -6  -7   41.30    8.90 
  -6  -6  -7   28.60    8.60 
  -6   6   7   34.80   10.30 
  -6  -6  -7   47.80   10.60 
  -6   6   7   21.20    6.50 
   6  -6   7   43.60   10.00 
  -6   6  -7   39.50   10.10 
  -6  -6   7   35.50    9.70 
  -6  -6   7   45.60    9.70 
   6  -6  -7   47.90   10.30 
  -7  -6  -7    8.30    5.70 
  -7   6   7   17.80    8.20 
   7  -6   7   17.30    8.90 
   7  -6  -7    3.00    5.20 
  -7  -6   7   11.00    5.00 
  -7  -6   7    9.40    7.00 
  -7   6  -7   13.70    7.40 
   8  -6   7   14.20    6.80 
  -8   6   7   -4.40    6.40 
  -8  -6  -7   13.40    8.70 
  -8  -6   7   -5.30    6.10 
  -8   6  -7   -6.40    5.90 
   0   7  -7  168.98   14.80 
   0   7   7  160.88   17.00 
   0  -7  -7  170.68   17.20 
   0   7   7  172.38   15.60 
   0  -7  -7  180.68   15.90 
   0   7   7  171.98   15.50 
   0  -7   7  139.39   14.70 
   0  -7   7  183.78   15.10 
   0   7  -7  161.38   15.10 
   1  -7   7  184.08   16.00 
   1  -7   7  141.59   15.80 
  -1   7   7  176.08   16.50 
  -1  -7  -7  176.58   18.00 
  -1  -7  -7  189.48   16.50 
   1   7  -7  176.58   15.60 
  -1   7   7  152.58   15.70 
  -1   7   7  168.18   17.70 
  -1  -7   7  183.98   15.80 
   1   7   7  162.98   15.40 
   1  -7  -7  174.98   17.40 
  -1   7  -7  183.28   16.00 
  -1   7  -7  163.88   16.20 
  -2  -7  -7  584.84   43.20 
   2  -7   7  552.34   43.20 
  -2  -7  -7  524.45   44.70 
   2  -7   7  508.15   43.50 
  -2   7   7  502.25   46.50 
  -2   7   7  515.05   43.20 
  -2   7   7  499.25   42.70 
  -2   7  -7  499.55   42.80 
  -2  -7   7  424.36   41.60 
  -2  -7   7  448.36   41.10 
  -2   7  -7  532.55   42.50 
   2  -7  -7  526.65   43.10 
  -2  -7   7  540.55   42.60 
   2   7   7  484.95   41.80 
   2  -7  -7  509.35   43.80 
  -3   7   7   78.19   10.70 
  -3  -7  -7   84.09   10.10 
   3  -7   7   76.89   10.80 
  -3   7   7   88.79   10.90 
   3   7  -7   70.49    8.80 
   3  -7   7   92.79   10.80 
  -3   7   7   75.49   10.60 
   3  -7  -7   84.99   10.50 
   3   7   7   75.69    9.60 
  -3  -7   7   93.39   10.40 
  -3   7  -7   71.09   10.20 
  -3   7  -7   74.09    9.70 
  -3  -7   7   84.19   10.20 
  -3  -7   7   81.19    8.90 
   3  -7  -7   57.69    9.80 
  -4  -7  -7   39.20    7.80 
   4   7  -7   31.30    6.60 
   4  -7   7   28.80    7.50 
  -4   7   7   47.80    9.20 
  -4   7   7   50.09    9.30 
  -4   7  -7   46.10    8.70 
  -4  -7   7   22.90    6.80 
   4  -7  -7   33.30    7.50 
  -4  -7   7   51.99    7.20 
  -4  -7   7   39.60    7.80 
   5  -7   7  781.02   61.49 
  -5   7   7  753.52   60.99 
  -5  -7  -7  591.64   57.89 
  -5   7   7  754.02   60.39 
  -5  -7  -7  680.13   60.09 
  -5   7  -7  728.13   59.59 
  -5  -7   7  580.44   57.49 
   5  -7  -7  703.43   60.49 
  -5  -7   7  601.64   58.49 
  -6  -7  -7   58.69   11.90 
  -6   7   7   61.69   11.60 
  -6  -7  -7   60.29   11.90 
  -6   7   7  101.59   14.60 
   6  -7   7   62.99   12.80 
  -6  -7   7   55.69   12.30 
  -6   7  -7   88.09   14.70 
   6  -7  -7   85.29   15.20 
  -6  -7   7   66.89   11.00 
  -7  -7  -7   82.49   14.70 
  -7   7   7   87.59   16.40 
   7  -7   7   63.89   12.70 
  -7  -7   7   56.19   13.00 
  -7  -7   7   61.09   14.70 
   7  -7  -7   77.79   13.80 
  -7   7  -7   89.09   16.10 
  -8   7   7   51.09   13.60 
   8  -7   7   22.80    8.90 
  -8  -7  -7   49.99   11.80 
  -8   7  -7   54.09   12.50 
  -8  -7   7   34.50   10.90 
   0   8   7   83.49   11.40 
   0  -8  -7  100.59   10.30 
   0  -8   7  110.09    9.70 
   0   8  -7   88.09    9.50 
   0   8  -7  100.59    9.80 
   0  -8  -7  101.69   12.00 
   0   8   7   97.79   10.10 
   0  -8   7   89.39    9.70 
   0   8   7   96.19    9.80 
  -1   8   7 2827.62  216.18 
  -1   8   7 2788.62  215.58 
  -1  -8  -7 2920.81  218.48 
   1  -8   7 2976.80  215.68 
  -1   8   7 2845.52  218.08 
   1  -8   7 2320.97  215.68 
   1  -8  -7 2803.62  217.58 
   1   8   7 2650.93  214.78 
  -1  -8   7 2857.41  214.98 
  -1   8  -7 2724.63  215.28 
  -1   8  -7 2716.43  215.58 
  -2   8   7  165.98   15.60 
  -2  -8  -7  125.69   14.70 
  -2   8   7  156.88   15.90 
  -2  -8  -7  175.28   17.90 
  -2   8   7  157.68   16.70 
   2  -8   7  168.78   15.90 
   2  -8   7  143.59   15.90 
   2   8   7  151.08   14.50 
  -2  -8   7  135.09   14.10 
   2  -8  -7  171.68   16.00 
   2  -8  -7  157.98   16.60 
  -2   8  -7  165.68   15.30 
  -2   8  -7  160.68   15.60 
  -2  -8   7  132.59   14.30 
  -2  -8   7  172.28   15.30 
   3  -8   7   88.29   12.40 
  -3   8   7   97.49   12.30 
  -3  -8  -7  127.89   12.60 
   3  -8   7  123.89   13.30 
  -3   8   7   99.09   12.70 
  -3   8   7   99.69   12.90 
   3   8  -7   96.89   11.00 
   3  -8  -7  104.39   13.30 
  -3  -8   7  105.59   12.10 
  -3  -8   7  114.89   11.40 
   3  -8  -7  112.19   12.40 
  -3   8  -7   88.59   12.70 
   3   8   7  102.69   11.50 
  -3  -8   7   82.39   11.00 
  -4   8   7  365.66   32.10 
  -4  -8  -7  281.87   29.80 
  -4   8   7  309.77   31.40 
   4  -8   7  289.37   31.40 
   4   8  -7  322.27   29.40 
   4   8   7  313.17   32.20 
  -4   8  -7  356.86   31.00 
  -4  -8   7  377.06   31.20 
  -4  -8   7  401.16   30.80 
   4  -8  -7  336.57   32.30 
  -4  -8   7  282.37   30.20 
  -5  -8  -7  453.95   42.40 
  -5   8   7  479.45   42.50 
  -5  -8  -7  398.96   40.10 
  -5   8   7  486.55   42.30 
   5  -8   7  469.35   43.10 
  -5  -8   7  387.26   39.50 
   5  -8  -7  476.25   42.70 
  -5  -8   7  415.66   40.70 
  -5   8  -7  468.45   41.20 
  -6   8   7   61.89   12.90 
   6  -8   7   72.29   14.50 
  -6  -8  -7   36.00    9.60 
  -6  -8  -7   45.00   10.30 
  -6   8   7   44.00    9.50 
  -6  -8   7   49.50    9.60 
   6  -8  -7   34.40    9.20 
  -6  -8   7   36.70   10.00 
  -6   8  -7   36.30    9.20 
   7  -8   7    7.50    6.90 
  -7  -8  -7   15.80    6.90 
  -7   8   7    4.10    5.40 
   7  -8  -7   14.40    6.20 
  -7  -8   7    9.70    7.00 
  -7  -8   7    7.90    5.00 
  -7   8  -7    3.10    5.90 
   0  -9   7   40.00    6.00 
   0   9   7   54.09    6.30 
   0   9   7   55.39    9.50 
   0  -9  -7   44.30    6.20 
   0   9   7   50.19    6.00 
   0  -9   7   48.90    5.60 
   0   9  -7   38.00    5.80 
   0   9  -7   56.69    6.10 
   0  -9  -7   46.70    8.60 
   1  -9   7  671.23   48.00 
   1  -9   7  489.15   48.20 
  -1   9   7  599.64   47.80 
  -1   9   7  593.14   50.59 
  -1  -9  -7  615.04   50.99 
  -1   9   7  604.44   48.50 
  -1  -9   7  612.44   47.00 
  -1   9  -7  581.54   48.20 
  -1   9  -7  567.24   47.40 
   1  -9  -7  620.24   50.39 
   1   9   7  576.34   47.00 
  -1  -9   7  486.35   47.00 
  -2   9   7  198.88   19.60 
   2  -9   7  211.68   19.90 
  -2  -9  -7  208.98   22.20 
  -2  -9  -7  179.38   19.10 
   2  -9   7  219.48   21.10 
  -2   9   7  208.48   21.70 
  -2   9   7  218.48   20.20 
  -2   9  -7  217.48   19.40 
  -2  -9   7  208.48   19.00 
  -2  -9   7  237.68   19.10 
   2  -9  -7  242.38   20.90 
  -2  -9   7  174.08   18.60 
   2   9   7  202.68   18.80 
   2  -9  -7  213.08   21.40 
  -3   9   7   62.49    9.10 
  -3   9   7   59.69    9.70 
   3  -9   7   66.49    9.10 
  -3  -9  -7   49.30    7.50 
   3  -9   7   66.29   10.00 
   3   9  -7   69.49    7.80 
  -3  -9  -7   50.99    9.70 
  -3   9   7   48.00    9.10 
   3   9   7   61.59    8.00 
  -3  -9   7   58.89    8.30 
  -3  -9   7   47.20    7.50 
   3  -9  -7   53.49    8.30 
   3  -9  -7   61.59   11.30 
  -3  -9   7   45.00    7.40 
  -4   9   7  313.37   30.90 
  -4  -9  -7  275.57   28.50 
   4   9  -7  307.07   27.90 
  -4   9   7  294.57   29.90 
   4  -9   7  323.37   31.40 
  -4  -9   7  329.07   29.00 
   4  -9  -7  323.37   31.30 
  -4   9  -7  326.07   29.50 
  -4  -9   7  332.37   29.40 
   4   9   7  299.47   29.00 
  -5   9   7  335.67   32.80 
  -5   9   7  394.66   34.00 
  -5  -9  -7  279.37   30.40 
  -5  -9  -7  354.86   34.10 
   5  -9   7  339.07   33.70 
  -5  -9   7  294.57   30.90 
   5  -9  -7  353.56   34.00 
  -5  -9   7  275.87   30.50 
  -5   9  -7  350.26   32.10 
  -6   9   7    5.80    5.60 
  -6  -9  -7   11.50    5.80 
   6  -9   7   16.90    7.30 
  -6  -9  -7    3.20    5.80 
  -6   9   7   12.60    7.10 
   6  -9  -7    5.80    4.90 
  -6  -9   7    8.30    4.10 
  -6   9  -7   11.60    6.90 
  -6  -9   7   10.40    6.70 
  -7   9   7    4.70    6.60 
   7  -9   7   12.00    6.40 
  -7  -9  -7    9.60    7.10 
  -7   9  -7   18.50    7.60 
  -7  -9   7    9.50    6.90 
  -7  -9   7   15.20    7.00 
   7  -9  -7   16.70    8.00 
   0  10   7   54.39    6.60 
   0 -10   7   44.20    6.70 
   0  10   7   53.69    6.50 
   0  10  -7   52.29    6.30 
   0 -10  -7   69.59    9.80 
   0 -10   7   57.29    6.10 
   0  10   7   51.69    9.70 
   1 -10   7  111.19   13.80 
   1 -10   7  125.09   13.10 
  -1 -10  -7  150.28   13.70 
  -1 -10  -7  149.19   16.70 
  -1  10   7  143.99   13.50 
  -1  10   7  124.49   15.80 
  -1  10   7  139.49   13.80 
   1 -10  -7  137.99   15.80 
  -1 -10   7  145.39   12.40 
  -1 -10   7  115.49   13.00 
  -1  10  -7  142.99   13.20 
   1  10   7  117.19   12.40 
  -1 -10   7  166.58   12.80 
  -2  10   7   78.19   10.30 
  -2  10   7   85.69   12.50 
  -2  10   7   87.89   10.90 
   2 -10   7   89.39   11.60 
  -2 -10  -7   98.89   10.50 
  -2 -10  -7   98.79   18.70 
   2 -10   7   87.19   10.60 
  -2  10  -7   95.49   10.30 
   2 -10  -7  102.49   12.70 
   2 -10  -7  101.99   11.30 
   2  10   7   92.89    9.70 
  -2 -10   7   75.59    9.80 
  -2 -10   7   96.59    9.70 
  -2 -10   7   88.69    9.80 
  -3 -10  -7  432.06   40.50 
  -3  10   7  496.25   43.70 
  -3  10   7  475.45   41.80 
   3 -10   7  491.35   41.90 
  -3 -10  -7  483.15   44.50 
   3 -10   7  501.45   43.60 
  -3 -10   7  510.05   40.70 
   3  10   7  459.15   40.30 
   3 -10  -7  476.85   43.70 
  -3 -10   7  525.05   41.20 
  -3 -10   7  384.06   40.30 
  -3  10  -7  495.55   41.60 
   3 -10  -7  486.35   43.80 
  -4  10   7   52.49   10.30 
  -4  10   7   68.19   12.70 
  -4 -10  -7   41.60    8.80 
   4 -10   7   62.29   12.40 
   4  10  -7   53.69    8.00 
   4  10   7   56.99    8.80 
  -4 -10   7   54.29    8.70 
  -4 -10   7   58.69    9.00 
  -4  10  -7   69.59   11.30 
   4 -10  -7   65.29   12.80 
  -4 -10   7   55.19    8.60 
  -4 -10   7   68.09    9.40 
  -5 -10  -7   42.50    9.00 
  -5  10   7   44.80   10.90 
   5 -10   7   53.79   12.40 
  -5  10   7   51.79   11.50 
   5 -10  -7   59.69   11.50 
  -5 -10   7   41.50    9.30 
  -5 -10   7   36.40    8.50 
  -5  10  -7   56.69   10.50 
  -6 -10  -7   51.49   12.00 
  -6  10   7   64.09   14.50 
  -6  10   7   42.90   11.80 
   6 -10   7   49.40   17.60 
  -6 -10  -7   57.49   10.90 
  -6  10  -7   56.69   12.20 
  -6 -10   7   52.99   11.30 
   6 -10  -7   45.70   11.50 
  -6 -10   7   52.49   10.20 
   7 -10   7   48.30   13.20 
  -7  10   7   50.89   12.90 
  -7 -10  -7   71.19   13.00 
  -7  10  -7   53.79   12.80 
  -7 -10   7   52.39   12.20 
   7 -10  -7   39.30   22.40 
   0 -11   7   25.10    5.60 
   0  11   7   35.70    4.90 
   0 -11  -7   35.50    8.50 
   0  11  -7   34.30    4.50 
   0 -11   7   36.30    4.50 
   0  11   7   24.60    7.50 
   0  11   7   30.60    5.10 
  -1 -11  -7   99.49   14.00 
  -1  11   7   94.79   13.10 
  -1  11   7   98.49   10.80 
   1 -11   7   80.29   11.00 
  -1 -11  -7  102.29   10.30 
   1 -11   7  113.09   10.30 
  -1  11   7   88.89   10.10 
   1 -11  -7   95.69   12.70 
   1  11   7   81.39    9.50 
   1  11   7   94.99    9.40 
  -1 -11   7   91.39   10.40 
  -1 -11   7   82.49   10.20 
  -1  11  -7   97.99   10.00 
  -1 -11   7  108.09    9.20 
  -2 -11  -7   55.49   11.50 
   2 -11   7   55.29   10.00 
  -2  11   7   41.40    7.80 
  -2 -11  -7   41.60    6.50 
  -2  11   7   46.30   10.20 
   2 -11   7   53.59    7.50 
  -2 -11   7   38.20    5.70 
  -2 -11   7   56.09    6.10 
   2 -11  -7   48.10    9.60 
  -2  11  -7   43.90    6.50 
   2  11   7   43.40    6.00 
  -2 -11   7   32.20    6.50 
  -3 -11  -7   52.19   10.90 
   3 -11   7   56.79   11.10 
  -3  11   7   54.49    9.40 
  -3  11   7   33.30    7.70 
   3 -11   7   59.89    8.70 
  -3 -11  -7   47.30    7.20 
   3 -11  -7   62.99   11.40 
  -3 -11   7   36.60    7.60 
   3  11   7   47.30    7.30 
  -3 -11   7   53.49    7.60 
  -3 -11   7   48.00    7.00 
  -3  11  -7   41.80    7.80 
   4 -11   7   70.99   13.70 
  -4  11   7   75.59   11.40 
  -4 -11  -7   61.99    9.10 
  -4  11   7   75.29   12.70 
   4  11  -7   58.99    8.40 
  -4 -11  -7   44.00   10.80 
  -4 -11   7   49.00    9.10 
   4  11   7   71.99   10.50 
  -4  11  -7   71.29    9.90 
  -4 -11   7   63.49    9.20 
  -4 -11   7   72.09    9.40 
  -4 -11   7   59.09    9.80 
   4 -11  -7   58.89   11.90 
  -5 -11  -7    4.50    4.10 
  -5  11   7    9.90    5.60 
   5 -11   7    8.50    5.10 
  -5  11   7    5.50    5.10 
  -5 -11   7    6.40    3.80 
   5 -11  -7    6.50    4.20 
  -5 -11   7    5.70    3.70 
  -5  11  -7   14.30    6.20 
  -6  11   7   28.60   10.20 
   6 -11   7   43.60   11.50 
  -6 -11  -7   30.80    8.80 
  -6  11  -7   39.30   10.10 
  -6 -11   7   41.00    9.50 
  -6 -11   7   26.80    8.10 
   6 -11  -7   16.10    8.30 
  -7 -11  -7   99.39   17.10 
  -7  11   7  107.29   18.60 
   7 -11   7   76.29   15.50 
   7 -11  -7   94.79   19.30 
  -7  11  -7  122.59   16.50 
  -7 -11   7   90.99   16.30 
   0  12   7   99.79   10.60 
   0 -12   7  119.79   10.30 
   0  12   7  105.09   14.40 
   0 -12   7  133.79   10.50 
   0 -12   7   85.89   12.00 
   0 -12  -7  111.89   15.10 
   0  12   7   94.39   10.40 
   0  12  -7  118.09   10.20 
  -1  12   7  497.35   41.10 
   1 -12   7  546.65   40.60 
  -1  12   7  491.45   40.60 
  -1  12   7  468.85   44.60 
   1 -12   7  434.06   42.30 
  -1 -12  -7  534.35   45.50 
  -1 -12  -7  560.64   40.80 
  -1 -12   7  502.75   38.70 
   1 -12  -7  503.65   44.40 
  -1  12  -7  464.75   40.00 
   1  12   7  479.25   39.60 
   1  12   7  449.36   39.50 
  -1 -12   7  417.06   41.00 
  -2  12   7  260.87   25.40 
   2 -12   7  259.97   23.30 
  -2  12   7  250.87   29.50 
   2 -12   7  266.97   25.80 
  -2 -12  -7  253.97   22.60 
  -2 -12  -7  258.37   27.40 
  -2  12   7  249.28   23.40 
  -2 -12   7  210.98   22.90 
  -2  12  -7  245.18   22.40 
  -2 -12   7  260.87   21.20 
   2  12   7  228.98   21.80 
   2 -12  -7  267.67   26.50 
  -3  12   7  746.43   62.69 
  -3 -12  -7  833.62   67.39 
   3 -12   7  765.82   62.59 
  -3  12   7  723.33   65.29 
   3 -12   7  812.42   65.59 
  -3  12  -7  809.22   62.19 
  -3 -12   7  629.44   61.69 
   3  12   7  720.63   60.79 
  -3 -12   7  831.22   61.09 
   3 -12  -7  766.02   65.69 
  -3 -12   7  608.14   59.89 
  -4 -12  -7   46.00   11.50 
   4 -12   7   42.90   10.00 
  -4  12   7   43.20    9.20 
  -4  12   7   24.00    7.40 
  -4 -12  -7   37.70    7.30 
  -4  12  -7   46.10    8.70 
  -4 -12   7   30.40    7.90 
   4 -12  -7   27.10   12.90 
  -4 -12   7   33.90    7.80 
   4  12   7   46.50    7.60 
  -4 -12   7   31.50    6.70 
   5 -12   7  107.59   16.30 
  -5 -12  -7   94.69   21.30 
  -5  12   7  114.79   15.00 
  -5  12   7   84.79   15.90 
  -5 -12  -7   86.79   11.80 
  -5 -12   7   74.59   12.20 
  -5 -12   7   79.89   12.50 
  -5 -12   7   79.39   11.50 
  -5  12  -7   98.19   13.20 
   5 -12  -7  100.79   16.10 
   6 -12   7   84.09   17.20 
  -6 -12  -7   91.79   13.70 
  -6  12   7  111.99   16.40 
  -6 -12   7  131.09   15.20 
  -6 -12   7   77.69   13.30 
   6 -12  -7   84.89   15.60 
  -6 -12   7   87.89   13.70 
  -6  12  -7  103.79   15.60 
  -7 -12  -7   19.00    8.00 
   7 -12   7   12.90    7.90 
  -7  12   7   10.00    7.90 
   7 -12  -7   24.70   11.80 
  -7  12  -7   14.10    8.20 
  -7 -12   7   31.20    9.10 
   0 -13   7  630.74   59.29 
   0 -13   7  658.43   55.79 
   0  13   7  701.23   56.79 
   0  13   7  773.72   57.19 
   0 -13  -7  828.72   63.39 
   0  13   7  705.63   62.19 
  -1 -13  -7   19.70    6.50 
  -1  13   7   25.00    5.00 
   1 -13   7   25.40    4.60 
  -1  13   7   32.70    5.80 
  -1  13   7   31.40    8.40 
  -1  13  -7   26.80    4.70 
   1  13   7   20.40    3.80 
   1  13   7   22.80    4.10 
   1 -13  -7   37.70    9.30 
  -1 -13   7   16.80    5.00 
  -2  13   7  547.45   50.39 
  -2 -13  -7  623.14   52.19 
  -2  13   7  539.35   46.40 
   2 -13   7  650.93   50.29 
   2 -13   7  579.44   46.30 
  -2  13   7  586.74   48.00 
  -2 -13  -7  456.75   44.90 
  -2 -13   7  468.05   46.50 
   2 -13  -7  632.74   50.99 
  -2 -13   7  475.95   43.30 
   2  13   7  569.74   45.00 
  -2  13  -7  585.94   46.00 
  -3  13   7  327.17   32.40 
  -3 -13  -7  264.57   26.90 
  -3  13   7  319.77   29.10 
  -3 -13  -7  335.27   33.30 
   3 -13   7  348.37   31.90 
   3 -13   7  322.07   28.70 
  -3 -13   7  330.57   29.40 
  -3 -13   7  258.87   25.70 
  -3 -13   7  285.27   26.30 
   3 -13  -7  278.27   31.00 
   3  13   7  319.77   27.10 
  -3  13  -7  321.57   28.10 
  -4  13   7   51.29   10.20 
  -4 -13  -7   37.10   11.00 
   4 -13   7   29.70    8.70 
   4 -13  -7   23.30    8.10 
  -4 -13   7   39.90    7.80 
   4  13   7   46.50    8.10 
  -4 -13   7   29.30    6.30 
  -4 -13   7   41.90    9.00 
  -4  13  -7   47.80    9.20 
   5 -13   7   36.70   10.20 
  -5 -13  -7   16.60    5.10 
  -5 -13  -7   21.40    9.00 
  -5  13   7   12.50    7.30 
   5 -13  -7   36.40   10.40 
  -5 -13   7   16.30    5.30 
  -5 -13   7   16.90    5.80 
  -5  13  -7   15.40    7.00 
  -5 -13   7   14.40    5.70 
  -6 -13  -7   27.50    9.80 
   6 -13   7   54.09   13.10 
  -6 -13  -7   24.70    7.60 
  -6  13   7   36.90   11.00 
  -6 -13   7   25.60    8.10 
  -6 -13   7   36.60    9.40 
   6 -13  -7   27.00   11.20 
  -6 -13   7   15.00    6.70 
  -6  13  -7   44.90   10.80 
   0 -14   7   12.00    4.70 
   0 -14  -7   16.80    6.60 
   0  14   7   16.70    3.10 
   0  14   7   11.20    3.10 
   1 -14   7  588.24   51.29 
   1 -14   7  508.25   46.60 
  -1  14   7  598.34   48.00 
  -1  14   7  607.64   48.00 
  -1 -14  -7  622.74   53.89 
   1  14   7  588.94   46.60 
   1 -14  -7  656.13   53.59 
  -1  14  -7  576.24   46.80 
  -1 -14   7  496.75   49.60 
   1  14   7  615.64   46.60 
  -2 -14  -7  390.76   40.30 
  -2  14   7  439.96   35.90 
   2 -14   7  434.16   35.20 
  -2  14   7  417.46   37.10 
  -2 -14  -7  336.87   33.70 
   2 -14   7  435.66   49.40 
  -2 -14   7  430.36   36.90 
   2  14   7  406.26   33.50 
   2  14   7  406.96   33.80 
   2 -14  -7  425.26   39.90 
  -2  14  -7  409.36   34.80 
   3 -14   7   59.39   11.70 
   3 -14   7   54.39    9.40 
  -3 -14  -7   40.50    6.90 
  -3 -14  -7   60.69   14.40 
  -3  14   7   52.19    9.60 
   3 -14  -7   58.19   11.90 
  -3 -14   7   66.89    9.60 
  -3  14  -7   55.89    8.70 
  -3 -14   7   46.40    6.00 
   3  14   7   70.39    8.00 
  -3 -14   7   51.49    6.10 
  -4 -14  -7  293.47   31.00 
   4 -14   7  356.56   36.60 
  -4  14   7  368.06   34.30 
  -4 -14  -7  421.06   39.80 
  -4 -14   7  395.96   31.60 
   4 -14  -7  359.26   36.90 
  -4 -14   7  289.87   30.00 
  -4 -14   7  338.87   33.60 
  -4  14  -7  382.66   33.30 
   4  14   7  378.26   31.80 
  -5 -14  -7   22.10   10.30 
   5 -14   7    7.60    5.80 
  -5 -14  -7   11.90    5.30 
  -5 -14   7   10.60    5.50 
  -5 -14   7   12.20    5.40 
  -5 -14   7   13.80    4.60 
   5 -14  -7   26.30    9.40 
  -5  14  -7   15.80    6.50 
  -6 -14  -7   14.90    6.60 
  -6 -14  -7   39.20   13.20 
   6 -14   7   21.50    8.80 
  -6  14   7   33.30   10.10 
  -6 -14   7   16.90    6.70 
   6 -14  -7   26.50   11.10 
  -6 -14   7   24.90    7.30 
  -6  14  -7   20.20    8.00 
   0 -15  -7  126.89   16.80 
   0  15   7  118.59   10.80 
   0 -15   7  104.39   14.10 
   0  15   7  124.69   11.10 
  -1  15   7   76.29    8.40 
  -1 -15  -7   98.29   16.40 
   1 -15   7   57.89    8.00 
  -1  15   7   63.19    8.00 
   1 -15   7   85.59   11.90 
   1  15   7   73.69    6.80 
   1 -15  -7   65.99   13.00 
  -1 -15   7   65.39   10.00 
  -2  15   7   22.70    5.50 
  -2 -15  -7   14.70    7.30 
   2 -15   7   22.30    7.60 
   2 -15   7   25.60    5.00 
   2  15   7   18.70    3.40 
  -2  15  -7   24.50    5.00 
  -2 -15   7   29.00    6.90 
   2 -15  -7   26.50    8.80 
  -3  15   7   75.89   10.60 
   3 -15   7   85.79   13.10 
   3 -15   7   63.59    9.40 
  -3 -15  -7   60.89    7.80 
  -3 -15  -7   86.99   17.40 
   3 -15  -7   71.49   13.60 
  -3  15  -7   74.79   10.10 
   3  15   7   53.99    7.90 
  -3 -15   7   64.29   10.60 
  -4 -15  -7   46.90   12.70 
   4 -15   7   20.60    7.70 
  -4 -15  -7   14.40    5.00 
  -4  15   7   19.20    7.10 
  -4 -15   7   16.10    5.50 
   4 -15  -7   20.00    9.10 
  -4 -15   7   21.50    4.10 
  -4  15  -7   26.90    7.10 
  -5  15   7   28.90    8.80 
   5 -15   7   25.80    8.70 
  -5 -15  -7   38.70   12.80 
  -5 -15  -7   23.20    6.70 
  -5  15  -7   28.30    8.10 
   5 -15  -7   44.60   10.90 
   0 -16   7   66.09   11.80 
   0 -16  -7   57.69   11.80 
   1 -16   7  115.39   15.30 
  -1 -16  -7   97.99   16.10 
  -1  16   7  110.69   11.00 
  -1  16   7   89.89   10.50 
  -1 -16   7  144.99   15.00 
   1 -16  -7  119.29   16.90 
   2 -16   7  179.78   21.30 
  -2  16   7  180.88   17.10 
  -2 -16  -7  189.98   23.60 
   2 -16   7  181.88   16.10 
  -2  16   7  153.78   21.60 
  -2  16  -7  156.88   15.80 
  -2 -16   7  160.08   18.70 
   2 -16  -7  171.78   22.40 
   3 -16   7   63.09    8.90 
   3 -16   7   62.39   13.20 
  -3 -16  -7   49.60   12.40 
  -3 -16  -7   42.90    6.10 
  -3  16   7   54.39    9.90 
  -3 -16   7   60.59    9.60 
   3 -16  -7   57.89   13.00 
   3  16   7   49.90    6.30 
   3  16   7   58.49    6.20 
  -4  16   7   17.60    6.70 
   4 -16   7   16.00    6.60 
  -4 -16  -7   14.70    4.30 
  -4 -16  -7   20.50    9.80 
  -4 -16   7    7.10    4.20 
  -4  16  -7    2.80    4.70 
   4 -16  -7   15.80    8.30 
  -5  16   7   67.89   13.80 
  -5 -16  -7   59.49   11.10 
  -5 -16  -7   82.39   17.90 
   5 -16   7   79.59   16.60 
  -5 -16   7   61.79   12.40 
   5 -16  -7   52.69   14.30 
  -5  16  -7   69.99   14.60 
   0 -17   7  229.68   25.50 
   0 -17  -7  278.67   29.30 
   1 -17   7   21.80    7.30 
  -1  17   7   30.60    4.60 
  -1  17   7   31.00    4.30 
  -1 -17   7   19.60    6.00 
   1 -17  -7   27.60    9.10 
   2 -17   7   22.50    7.40 
  -2 -17  -7   20.00    9.20 
  -2  17   7   16.40    5.30 
  -2  17   7   20.60    5.20 
   2 -17  -7   15.70    6.80 
  -2 -17   7   14.80    5.30 
  -2  17  -7   18.50    4.10 
   3 -17   7   -4.70    3.50 
  -3  17   7    6.70    4.50 
  -3 -17   7    1.20    2.90 
  -3  17  -7    1.00    3.20 
   3 -17  -7   -0.90    5.60 
   4 -17   7   33.40    9.30 
  -4 -17  -7   45.30   12.50 
  -4  17   7   48.30    9.60 
   4 -17  -7   30.10    9.80 
  -4 -17   7   22.00    6.90 
  -4  17  -7   34.80    8.20 
   0 -18   7   25.70    6.60 
   0 -18  -7   16.30    8.60 
   1 -18   7   25.00    7.40 
  -1 -18  -7   20.20    8.10 
  -1 -18   7   22.10    7.10 
   1 -18  -7   28.70    9.90 
   2 -18   7   76.09   14.60 
  -2  18   7   98.19   10.00 
  -2 -18  -7   99.49   18.70 
  -2 -18   7   57.99   12.30 
   2 -18  -7   73.79   16.50 
  -3 -18  -7   25.20    8.10 
   3 -18   7   22.10    7.80 
  -3  18   7   19.20    6.50 
   3 -18  -7   51.09   14.00 
  -3 -18   7   32.00    8.10 
  -3  18  -7   22.70    6.00 
  -4  18   7   17.60    6.40 
   4 -18   7    0.00    4.40 
  -4 -18  -7    7.30    7.30 
   4 -18  -7    7.90    7.00 
  -4 -18   7    5.60    5.20 
  -4  18  -7   13.40    5.70 
   0 -19  -7   24.60   10.10 
   0 -19   7   37.90    9.40 
   1 -19   7   27.20    8.10 
  -1 -19  -7   43.80   12.50 
   1 -19  -7   51.29   13.00 
  -1 -19   7   42.00   10.10 
   2 -19   7    4.60    7.80 
  -2 -19  -7   19.50    9.00 
   2 -19  -7    6.80    6.10 
  -2 -19   7    8.20    3.60 
   3 -19   7    6.90    6.20 
  -3 -19  -7    7.90    6.80 
  -3 -19   7    5.10    3.70 
   3 -19  -7    2.20    7.30 
   0 -20   7  165.68   21.30 
   0 -20  -7  198.58   25.20 
   1 -20   7   14.60    6.20 
  -1 -20  -7    9.90    7.80 
  -1 -20   7    9.20    5.40 
   1 -20  -7    2.80    5.20 
   2 -20   7  102.69   16.50 
  -2 -20  -7  156.98   21.90 
  -2 -20   7  100.79   14.80 
   2 -20  -7  103.99   19.10 
   0   0  -8 5100.79  383.86 
   0   0   8 4985.80  383.66 
   0   0  -8 4770.92  382.36 
  -1   0   8    2.90    2.40 
  -1   0   8    3.90    1.60 
   1   0   8    3.80    2.30 
  -1   0   8    9.80    3.20 
  -1   0  -8    5.10    2.80 
   1   0  -8    6.20    1.70 
   1   0  -8    3.10    2.40 
   2   0   8   25.80    5.00 
  -2   0   8   19.40    4.70 
  -2   0   8   22.70    3.60 
  -2   0  -8   19.80    4.10 
   2   0  -8   23.40    3.60 
   2   0  -8   23.20    5.00 
  -2   0  -8   18.70    4.60 
  -2   0   8   31.40    5.90 
   3   0  -8   76.79    9.40 
  -3   0   8   54.49    8.90 
  -3   0  -8   86.29    9.90 
   3   0   8   71.79    9.60 
   3   0  -8   74.39    8.50 
  -3   0  -8   72.29    9.30 
  -3   0   8   99.39   11.10 
  -4   0  -8   30.80    7.20 
   4   0  -8   38.70    6.20 
  -4   0   8   37.00    7.30 
  -4   0  -8   32.20    7.60 
  -4   0   8   49.00    9.30 
  -5   0   8    1.00    2.80 
   5   0  -8    1.80    2.30 
  -5   0  -8    2.90    3.60 
  -5   0   8    1.00    3.60 
  -5   0  -8   -0.40    3.00 
  -6   0  -8  271.17   29.60 
  -6   0  -8  235.68   29.10 
  -6   0   8  299.37   31.20 
  -6   0   8  311.47   29.20 
   6   0  -8  294.27   28.10 
  -7   0  -8  156.98   19.40 
  -7   0   8  124.19   21.30 
  -7   0   8  116.79   16.20 
   7   0  -8  110.29   15.90 
  -8   0  -8   16.60    7.90 
  -8   0   8   17.80    9.20 
   0  -1  -8 1236.88   99.99 
   0  -1  -8 1292.67   99.09 
   0   1  -8 1221.48   98.19 
   0   1  -8 1279.27   99.99 
   0  -1   8 1251.97   99.79 
   0   1   8 1280.87   99.99 
  -1   1   8   12.90    3.80 
   1   1  -8   17.50    4.00 
  -1   1   8   17.20    4.10 
   1  -1   8   21.90    4.50 
  -1   1   8   17.30    3.30 
  -1  -1  -8   19.00    4.50 
   1  -1  -8   16.80    3.00 
  -1  -1   8   12.70    3.80 
   1  -1  -8   20.00    4.70 
  -1   1  -8   15.10    3.20 
  -1  -1   8   12.40    3.80 
  -1   1  -8   10.20    3.40 
   1   1   8   13.90    3.50 
  -1  -1   8   15.40    2.40 
   2   1  -8  834.62   70.39 
  -2   1   8  912.51   72.09 
  -2  -1  -8  869.01   71.29 
  -2   1   8  732.63   70.89 
   2  -1   8  894.71   71.39 
  -2   1   8  865.11   70.29 
   2   1  -8  856.11   71.19 
  -2  -1   8  750.12   70.89 
  -2  -1   8  937.61   69.69 
  -2  -1   8  961.00   72.19 
   2  -1  -8  938.31   71.59 
  -2   1  -8  993.10   71.79 
   2   1   8  913.81   71.29 
   2  -1  -8  917.41   70.39 
  -2   1  -8  866.81   71.09 
  -3  -1  -8  257.77   24.90 
  -3   1   8  304.87   24.50 
   3  -1   8  289.07   25.40 
   3   1  -8  276.07   24.80 
  -3   1   8  246.58   25.00 
   3   1  -8  276.27   23.60 
  -3   1   8  332.57   26.50 
  -3  -1  -8  269.27   25.20 
  -3  -1   8  277.57   23.80 
  -3   1  -8  267.17   25.20 
  -3  -1   8  294.97   26.00 
  -3   1  -8  211.28   24.10 
   3  -1  -8  267.57   24.10 
   3   1   8  262.47   24.90 
   3  -1  -8  304.37   25.30 
  -3  -1   8  212.78   24.40 
  -4  -1  -8 1584.54  131.09 
  -4   1   8 1811.72  130.79 
   4   1  -8 1685.13  129.79 
  -4   1   8 1459.45  131.29 
  -4  -1  -8 1553.74  131.39 
  -4  -1   8 1908.41  130.79 
  -4  -1   8 1474.75  131.29 
   4  -1  -8 1680.33  130.49 
  -4   1  -8 1707.53  131.89 
  -4   1  -8 1464.05  130.69 
  -5  -1  -8  126.79   17.00 
  -5   1   8  158.98   16.50 
  -5   1   8  121.69   16.30 
  -5  -1  -8  111.99   16.10 
   5   1  -8  137.99   14.80 
  -5  -1   8  156.68   18.00 
   5  -1  -8  149.59   15.80 
  -5   1  -8  144.69   16.50 
  -5  -1   8  108.29   14.80 
  -5   1  -8  126.79   16.40 
  -6   1   8  273.77   29.20 
   6   1  -8  275.87   28.20 
  -6  -1  -8  350.66   31.80 
  -6  -1  -8  287.57   30.60 
  -6   1  -8  226.68   31.00 
   6  -1  -8  270.87   28.50 
  -6  -1   8  344.47   30.30 
  -6  -1   8  343.97   32.60 
  -7   1   8  120.29   18.40 
  -7   1   8   91.89   14.60 
  -7  -1  -8  141.69   18.70 
   7   1  -8   88.69   14.20 
  -7  -1   8  107.09   19.30 
  -7   1  -8  138.59   17.60 
  -7  -1   8  103.09   14.70 
  -8  -1  -8   44.70   11.60 
  -8   1   8   52.09   13.10 
  -8   1  -8   67.19   14.20 
  -8  -1   8   47.60   13.00 
   0   2  -8  926.51   76.09 
   0   2   8  975.50   76.19 
   0  -2   8  966.50   75.99 
   0   2  -8  936.51   74.09 
  -1   2   8  581.64   46.20 
  -1   2   8  610.04   46.80 
  -1  -2  -8  460.45   46.30 
   1  -2   8  591.04   46.40 
   1   2  -8  569.94   46.60 
  -1   2   8  581.34   47.10 
  -1  -2   8  589.34   44.20 
   1  -2  -8  536.15   45.60 
  -1  -2   8  575.54   46.90 
  -1   2  -8  565.34   45.70 
   1   2   8  584.64   46.40 
  -1   2  -8  610.54   46.90 
  -1  -2   8  503.25   46.40 
  -2   2   8  389.16   33.20 
   2  -2   8  410.16   34.10 
  -2   2   8  405.76   34.60 
   2   2  -8  380.46   31.70 
  -2  -2  -8  320.97   33.40 
   2  -2   8  381.46   33.60 
   2   2  -8  446.86   34.20 
  -2   2   8  430.96   34.40 
  -2  -2   8  451.75   34.90 
   2   2   8  374.16   33.50 
  -2   2  -8  399.36   33.80 
   2  -2  -8  368.76   33.70 
  -2   2  -8  427.86   34.10 
  -2  -2   8  385.16   31.90 
   2  -2  -8  388.16   33.20 
  -3   2   8  346.17   28.60 
   3  -2   8  347.67   29.50 
  -3   2   8  273.67   28.80 
  -3  -2  -8  272.67   28.50 
  -3  -2  -8  313.77   29.10 
   3  -2   8  333.67   29.40 
  -3   2   8  355.96   30.20 
   3   2  -8  321.27   28.60 
   3   2  -8  302.87   27.10 
  -3  -2   8  277.27   28.70 
  -3  -2   8  368.36   28.00 
  -3  -2   8  376.76   30.40 
   3   2   8  304.07   28.70 
   3  -2  -8  328.17   29.10 
  -3   2  -8  331.27   29.00 
   3  -2  -8  314.47   28.50 
  -3   2  -8  333.67   29.40 
   4  -2   8  443.96   36.60 
  -4  -2  -8  379.16   35.40 
  -4   2   8  374.26   35.90 
  -4  -2  -8  389.26   35.80 
   4   2  -8  344.87   35.80 
  -4   2   8  449.76   35.50 
  -4   2  -8  347.67   34.90 
  -4  -2   8  464.45   35.10 
  -4  -2   8  391.86   36.10 
   4  -2  -8  346.47   34.50 
  -5   2   8   35.00    7.80 
   5  -2   8   49.70   10.30 
   5   2  -8   35.70    7.20 
  -5  -2  -8   49.00    9.90 
  -5  -2  -8   34.70    7.80 
  -5   2   8   34.40    8.70 
  -5   2  -8   43.50    8.60 
  -5  -2   8   54.29   10.70 
  -5  -2   8   49.20    9.10 
  -5   2  -8   37.80    8.70 
  -6   2   8   26.80    7.70 
  -6  -2  -8   20.70    7.60 
  -6  -2  -8   34.40    9.00 
  -6  -2   8   28.10    9.30 
  -6  -2   8   46.80   12.40 
  -7   2   8    0.40    3.90 
  -7   2   8    2.10    6.30 
  -7  -2  -8    4.70    6.00 
  -7  -2   8    4.50    6.90 
  -7  -2   8    0.10    3.80 
   7  -2  -8   -4.10    4.50 
  -7   2  -8    5.10    5.10 
  -8  -2  -8   14.80    8.40 
  -8   2   8   37.10   12.50 
  -8  -2   8   28.00    9.70 
  -8   2  -8   28.60   10.60 
   0  -3  -8   39.10    6.20 
   0   3  -8   51.49    4.70 
   0  -3   8   50.79    6.30 
   0   3  -8   64.59    7.00 
   0   3   8   47.40    6.40 
   0   3   8   49.20    6.30 
  -1   3   8  962.60   75.79 
   1  -3   8  957.50   74.89 
   1  -3   8  992.60   75.59 
   1   3  -8  940.41   75.69 
  -1   3   8 1004.20   75.89 
  -1  -3  -8  792.12   75.59 
  -1   3   8  976.40   76.29 
   1   3   8  936.01   75.39 
  -1   3  -8 1026.90   76.09 
  -1  -3   8  962.90   75.89 
  -1  -3   8  828.62   75.49 
  -1   3  -8  959.50   74.89 
  -2   3   8  836.22   67.09 
  -2   3   8  806.42   65.99 
   2  -3   8  816.32   66.19 
  -2   3   8  836.22   66.59 
  -2  -3  -8  688.13   65.99 
   2  -3   8  859.71   66.59 
   2   3  -8  851.81   66.39 
  -2   3  -8  816.32   66.29 
   2  -3  -8  823.72   66.59 
  -2  -3   8  685.03   65.79 
  -2   3  -8  849.52   66.39 
   2   3   8  800.32   65.89 
  -2  -3   8  896.21   66.99 
  -2  -3   8  863.91   64.19 
   3   3  -8  253.57   23.80 
  -3  -3  -8  246.98   24.30 
   3  -3   8  285.07   24.70 
  -3   3   8  266.17   23.90 
  -3   3   8  247.68   26.30 
  -3  -3  -8  256.07   24.10 
   3  -3   8  271.37   24.60 
  -3   3   8  278.27   25.20 
   3  -3  -8  261.97   24.30 
   3   3   8  233.38   23.60 
  -3  -3   8  275.97   22.80 
  -3   3  -8  280.27   24.40 
  -3   3  -8  243.18   24.20 
  -3  -3   8  276.97   25.30 
  -3  -3   8  211.28   23.50 
  -4   3   8  178.38   17.70 
  -4  -3  -8  163.38   18.10 
  -4   3   8  156.18   18.00 
  -4  -3  -8  141.69   17.10 
   4  -3   8  160.58   18.60 
  -4  -3   8  194.08   17.30 
  -4   3  -8  185.28   18.30 
  -4   3  -8  171.88   18.40 
  -4  -3   8  141.59   17.50 
  -5   3   8  236.98   26.10 
  -5   3   8  233.98   24.90 
  -5  -3  -8  271.37   26.10 
   5  -3   8  308.47   27.30 
  -5  -3  -8  256.27   26.00 
  -5  -3   8  217.68   24.10 
   5  -3  -8  305.37   26.30 
  -5   3  -8  248.98   26.20 
  -5  -3   8  218.08   25.60 
  -5   3  -8  239.48   25.70 
  -6  -3  -8  207.78   22.60 
  -6   3   8  153.38   19.90 
  -6  -3  -8  169.98   21.50 
  -6   3   8  156.28   23.60 
   6  -3   8  204.18   22.50 
  -6  -3   8  201.78   21.00 
  -6  -3   8  173.88   21.70 
  -6   3  -8  161.08   23.00 
   6  -3  -8  205.28   21.40 
  -7   3   8   12.10    7.10 
  -7  -3  -8   16.90    7.70 
  -7   3   8   15.90    5.90 
  -7  -3  -8   18.40    8.40 
   7  -3  -8   27.00    7.00 
  -7  -3   8   12.50    8.00 
  -7   3  -8   25.90    8.50 
  -8  -3  -8   59.99   13.80 
  -8  -3   8   37.50   12.00 
   0   4   8    1.30    1.60 
   0  -4  -8    0.50    1.50 
   0  -4   8    1.10    1.50 
   0   4  -8    2.70    2.00 
   0  -4  -8    1.40    1.70 
   0   4   8    0.30    1.40 
   0  -4   8    1.40    0.70 
  -1   4   8 1245.38   93.79 
  -1  -4  -8  966.20   92.79 
   1   4  -8 1190.68   92.99 
   1  -4   8 1257.07   92.99 
  -1   4   8 1168.58   92.99 
  -1  -4  -8 1056.29   95.59 
  -1   4   8 1198.78   93.59 
  -1   4  -8 1201.28   92.19 
  -1  -4   8 1225.38   93.19 
  -1  -4   8 1069.29   92.79 
  -1   4  -8 1273.87   93.29 
   1  -4  -8 1191.68   93.19 
   1   4   8 1149.69   92.59 
   2   4  -8  904.11   69.89 
   2  -4   8  877.01   70.19 
  -2   4   8  884.51   70.79 
  -2  -4  -8  778.02   69.79 
   2  -4   8  850.21   69.89 
  -2   4   8  901.71   70.29 
  -2   4   8  906.71   70.29 
  -2   4  -8  919.81   70.09 
   2   4   8  822.92   69.39 
   2  -4  -8  861.51   70.29 
  -2  -4   8  944.61   70.59 
  -2  -4   8  780.12   69.59 
  -2  -4   8  945.61   67.79 
   2  -4  -8  740.33   69.39 
  -2   4  -8  833.02   69.79 
   3  -4   8  503.15   41.00 
  -3   4   8  467.35   43.00 
  -3  -4  -8  432.46   40.00 
   3  -4   8  480.55   40.80 
  -3   4   8  503.35   40.50 
  -3   4   8  532.65   41.80 
   3   4   8  463.25   39.90 
   3  -4  -8  472.05   40.40 
  -3  -4   8  391.86   38.20 
  -3   4  -8  472.05   41.50 
  -3  -4   8  421.16   39.90 
   3  -4  -8  493.25   40.60 
  -4   4   8  171.78   17.40 
  -4   4   8  166.78   17.90 
   4  -4   8  152.98   17.50 
  -4  -4  -8  135.19   16.50 
  -4  -4  -8  154.78   17.50 
  -4   4  -8  155.88   17.70 
  -4   4  -8  166.48   17.50 
  -4  -4   8  143.39   17.20 
   4  -4  -8  161.48   17.40 
  -4  -4   8  169.38   16.30 
   5  -4   8   10.30    4.20 
  -5   4   8    3.80    2.90 
  -5  -4  -8   22.60    6.20 
  -5   4   8    9.90    5.30 
  -5  -4  -8    2.70    3.40 
  -5  -4   8    0.80    3.90 
   5  -4  -8    3.80    3.60 
  -5  -4   8   13.30    4.50 
  -5   4  -8    5.30    4.50 
   6  -4   8   91.79   13.70 
  -6   4   8   68.19   13.90 
  -6   4   8   93.59   13.20 
  -6  -4  -8   85.59   13.40 
  -6  -4  -8   82.49   17.70 
   6  -4  -8   93.29   12.90 
  -6   4  -8   66.79   13.70 
  -6  -4   8   96.69   12.70 
  -6  -4   8   69.19   14.20 
  -7  -4  -8   55.99   13.10 
  -7  -4  -8   70.79   13.80 
  -7   4   8   54.49   13.60 
   7  -4   8   64.79   13.90 
  -7   4   8   53.09   12.40 
  -7  -4   8   61.59   14.00 
   7  -4  -8   92.99   14.20 
  -7   4  -8   62.29   13.40 
  -7  -4   8   59.79   12.50 
  -8   4   8   40.60   13.50 
  -8  -4  -8   79.79   15.40 
  -8   4  -8   63.89   16.20 
  -8  -4   8   76.19   15.60 
   0  -5  -8   21.90    4.60 
   0  -5   8   20.90    3.00 
   0   5  -8   27.10    4.80 
   0   5   8   21.00    4.60 
   0  -5   8   34.60    4.50 
   0   5   8   31.90    5.90 
   0  -5  -8   23.30    5.50 
   0   5  -8   23.60    2.80 
  -1  -5  -8  226.68   20.50 
  -1   5   8  230.38   20.30 
  -1   5   8  220.98   19.30 
   1   5  -8  214.68   19.10 
  -1  -5  -8  172.68   19.00 
   1  -5   8  174.18   18.30 
  -1   5   8  232.08   20.00 
   1  -5   8  232.38   19.20 
  -1  -5   8  187.78   18.80 
   1  -5  -8  180.78   19.10 
  -1  -5   8  218.58   19.20 
  -1   5  -8  227.88   19.30 
  -1   5  -8  221.08   18.50 
   1   5   8  206.78   18.70 
   1  -5  -8  210.98   19.60 
  -2   5   8  514.05   43.50 
   2  -5   8  568.84   43.50 
  -2   5   8  530.25   43.80 
  -2   5   8  556.24   43.40 
   2  -5   8  546.85   43.40 
  -2  -5  -8  435.76   42.70 
  -2  -5   8  555.64   40.80 
  -2   5  -8  496.85   42.80 
   2  -5  -8  481.55   43.10 
  -2  -5   8  508.85   43.20 
   2   5   8  475.45   42.20 
  -2   5  -8  538.35   43.00 
   2  -5  -8  529.65   43.50 
  -2  -5   8  427.36   42.30 
  -3   5   8  304.97   26.80 
  -3   5   8  318.37   27.10 
   3  -5   8  295.57   26.90 
  -3   5   8  333.87   28.20 
   3   5  -8  282.27   26.90 
   3  -5   8  282.57   26.90 
  -3  -5  -8  264.47   26.10 
   3  -5  -8  296.27   26.80 
  -3  -5   8  294.27   26.50 
   3  -5  -8  288.97   26.70 
  -3  -5   8  231.08   24.20 
   3   5   8  263.97   25.70 
  -3  -5   8  313.87   28.90 
  -3   5  -8  284.37   26.80 
  -4   5   8  392.96   34.90 
  -4   5   8  377.46   33.80 
  -4  -5  -8  392.06   34.80 
   4  -5   8  388.06   34.60 
  -4  -5  -8  337.87   33.30 
  -4  -5   8  400.46   32.70 
  -4   5  -8  357.56   33.50 
   4  -5  -8  344.97   33.90 
  -4   5  -8  373.66   34.40 
  -4  -5   8  310.07   33.20 
  -5  -5  -8   27.00    7.40 
  -5   5   8   16.80    7.00 
   5  -5   8   12.50    5.00 
  -5  -5  -8   15.40    6.10 
  -5   5   8    7.60    4.40 
  -5   5  -8   17.10    6.40 
   5  -5  -8   13.20    5.00 
  -5  -5   8   21.10    6.00 
  -5  -5   8    8.60    5.20 
  -6  -5  -8  231.78   27.00 
  -6   5   8  166.58   23.00 
   6  -5   8  262.17   26.20 
  -6  -5  -8  194.98   23.90 
  -6   5   8  258.57   26.90 
  -6  -5   8  272.97   24.90 
  -6  -5   8  210.28   25.10 
   6  -5  -8  224.18   24.70 
  -6   5  -8  227.28   25.30 
  -7  -5  -8   26.30    7.90 
   7  -5   8    6.40    6.60 
  -7  -5  -8    8.50    6.60 
  -7   5   8   23.60   11.60 
  -7   5   8    2.10    5.70 
  -7  -5   8   11.80    4.40 
   7  -5  -8   12.50    5.70 
  -7   5  -8   13.60    6.60 
  -7  -5   8   -2.60    5.90 
  -8   5   8  116.19   17.90 
  -8  -5  -8  119.69   18.00 
   8  -5   8  104.99   26.10 
  -8  -5   8  127.39   19.40 
  -8   5  -8   92.59   18.40 
   0  -6   8   86.99    9.40 
   0   6   8  100.79   11.60 
   0   6  -8  111.89    9.30 
   0  -6  -8   86.19   10.50 
   0  -6   8  112.69   10.40 
   0   6   8   97.49   10.70 
   0   6  -8  109.69   10.70 
   0  -6  -8  119.69   12.30 
  -1   6   8  582.84   48.80 
  -1  -6  -8  626.54   50.69 
   1  -6   8  630.04   48.80 
   1   6  -8  605.44   48.60 
  -1   6   8  577.74   50.09 
  -1   6   8  596.84   49.50 
  -1   6  -8  601.14   48.80 
  -1   6  -8  581.94   48.10 
   1  -6  -8  573.74   49.70 
  -1  -6   8  503.15   46.50 
   1   6   8  576.54   48.30 
  -1  -6   8  629.84   48.90 
  -1  -6   8  668.93   49.10 
  -2  -6  -8  768.62   72.79 
  -2   6   8  929.01   73.99 
   2  -6   8  964.00   73.59 
  -2   6   8  881.61   73.99 
  -2   6   8  916.41   73.29 
   2  -6   8  909.71   74.09 
  -2  -6   8  978.00   71.09 
   2  -6  -8  951.70   73.89 
  -2   6  -8  918.21   72.99 
  -2  -6   8  972.40   73.59 
   2  -6  -8  821.32   75.59 
  -2   6  -8  852.61   72.89 
   2   6   8  860.51   72.39 
  -3  -6  -8  739.03   57.29 
  -3   6   8  669.63   57.29 
   3  -6   8  701.43   57.69 
   3   6  -8  626.24   55.79 
  -3   6   8  711.63   58.29 
  -3   6   8  663.93   57.49 
   3  -6   8  698.13   57.89 
  -3   6  -8  692.83   58.99 
   3  -6  -8  631.54   57.69 
  -3   6  -8  675.43   57.39 
  -3  -6   8  715.63   57.09 
   3   6   8  644.64   56.19 
   3  -6  -8  681.33   57.19 
  -3  -6   8  701.53   57.29 
  -4  -6  -8  239.58   25.60 
  -4   6   8  277.97   27.10 
  -4   6   8  285.77   26.80 
   4  -6   8  285.57   27.40 
  -4  -6   8  299.67   25.30 
   4  -6  -8  239.68   26.40 
  -4  -6   8  241.88   25.90 
  -4  -6   8  322.97   29.70 
  -4   6  -8  269.57   26.20 
  -5  -6  -8   78.59   11.50 
   5  -6   8   74.69   11.40 
  -5   6   8   39.90    8.70 
  -5   6   8   58.29   11.70 
  -5  -6  -8   58.59   11.00 
   5  -6  -8   80.39   13.60 
  -5  -6   8   51.59    8.40 
  -5  -6   8   51.59   11.10 
  -5   6  -8   61.89   11.20 
   6  -6   8  201.08   23.80 
  -6  -6  -8  213.38   23.70 
  -6  -6  -8  171.08   21.80 
  -6   6   8  157.68   21.30 
  -6   6   8  226.78   25.00 
  -6  -6   8  178.48   21.20 
   6  -6  -8  220.08   23.70 
  -6   6  -8  233.98   24.10 
  -6  -6   8  187.68   23.20 
  -7   6   8   60.99   14.40 
  -7  -6  -8   53.79   12.50 
   7  -6   8   48.00   11.50 
  -7  -6   8   43.30   12.10 
  -7  -6   8   48.20   10.00 
  -7   6  -8   35.60   10.10 
   7  -6  -8   51.79   11.80 
  -8   6   8   26.70    8.00 
   8  -6   8    3.10    6.20 
  -8  -6  -8   20.90    8.80 
  -8   6  -8   11.20    7.90 
  -8  -6   8   14.40    8.60 
   0   7   8  910.11   72.89 
   0   7  -8  888.61   70.79 
   0   7   8  901.11   70.99 
   0   7  -8  861.81   69.69 
   0  -7   8  930.51   70.59 
   0  -7  -8  930.21   71.49 
   0   7   8  914.51   71.19 
   0  -7   8  746.93   69.79 
   0  -7  -8  891.91   72.89 
   1  -7   8    3.10    1.80 
  -1   7   8   14.00    3.90 
   1  -7   8    6.20    2.90 
   1   7  -8   12.70    3.60 
  -1  -7  -8    8.60    4.20 
  -1   7   8    7.20    3.00 
  -1   7   8    8.80    3.90 
  -1  -7  -8    9.50    3.50 
  -1  -7   8   12.70    3.40 
  -1  -7   8    4.90    1.70 
  -1   7  -8   11.30    3.20 
  -1   7  -8   10.40    2.90 
   1   7   8    7.20    2.60 
   1  -7  -8    4.20    2.70 
  -1  -7   8    9.60    3.20 
  -2   7   8  205.68   21.30 
  -2  -7  -8  207.98   21.00 
  -2  -7  -8  223.08   19.50 
  -2   7   8  207.08   20.30 
  -2   7   8  219.08   19.40 
   2  -7   8  221.08   19.50 
   2  -7   8  196.98   19.50 
   2   7   8  180.88   18.10 
  -2   7  -8  191.68   18.60 
  -2  -7   8  229.98   19.00 
  -2   7  -8  183.38   18.60 
   2  -7  -8  171.88   19.30 
  -2  -7   8  198.28   18.90 
  -2  -7   8  174.88   17.10 
   2  -7  -8  209.88   19.90 
  -3   7   8   22.50    5.60 
  -3  -7  -8   41.60    7.30 
   3   7  -8   42.80    6.10 
  -3   7   8   27.40    6.70 
   3  -7   8   17.20    5.20 
  -3   7   8   24.50    7.00 
   3  -7   8   27.10    7.00 
   3  -7  -8   17.70    5.00 
  -3   7  -8   38.70    9.60 
   3   7   8   39.20    6.60 
  -3  -7   8   23.50    4.60 
  -3  -7   8   33.40    6.50 
  -3  -7   8   37.20    7.10 
  -3   7  -8   37.50    7.20 
   3  -7  -8   27.10    6.60 
  -4   7   8  332.47   29.80 
  -4  -7  -8  263.87   27.70 
   4   7  -8  271.07   27.20 
   4  -7   8  340.27   30.40 
  -4   7   8  316.17   29.50 
  -4  -7   8  294.07   28.40 
  -4  -7   8  329.97   27.60 
  -4   7  -8  332.37   29.00 
   4  -7  -8  294.57   29.50 
  -4  -7   8  239.08   27.50 
  -5  -7  -8  149.09   18.20 
  -5  -7  -8  135.59   16.80 
  -5   7   8  152.38   17.70 
   5  -7   8  155.98   18.70 
  -5   7   8  163.08   19.00 
  -5  -7   8  124.29   17.00 
   5  -7  -8  139.29   17.90 
  -5  -7   8  141.39   16.30 
  -5   7  -8  168.88   18.10 
  -6  -7  -8  150.08   18.50 
  -6   7   8  107.89   16.90 
   6  -7   8  138.59   19.40 
  -6  -7  -8  142.89   18.90 
  -6   7   8  170.38   20.50 
  -6   7  -8  162.38   19.40 
   6  -7  -8  196.48   20.80 
  -6  -7   8  131.69   17.10 
  -6  -7   8  122.29   18.20 
  -7   7   8   98.69   19.40 
  -7  -7  -8   85.49   16.50 
   7  -7   8  111.69   21.20 
  -7   7  -8  126.49   17.50 
  -7  -7   8  123.59   15.70 
  -7  -7   8   92.09   17.80 
   7  -7  -8  121.99   16.90 
   8  -7   8   16.50    8.40 
  -8   7   8   61.09   14.60 
  -8  -7  -8   29.80    8.50 
  -8  -7   8   36.80   11.10 
  -8   7  -8   42.90   10.50 
   0  -8   8   25.70    4.30 
   0   8  -8   23.80    4.60 
   0  -8   8   15.60    3.60 
   0   8   8   20.70    5.60 
   0  -8  -8   12.80    4.10 
   0  -8  -8   21.80    4.70 
   0   8  -8   21.90    3.50 
   0   8   8   28.20    4.90 
   0   8   8   22.20    4.50 
   1  -8   8  699.13   67.49 
  -1  -8  -8  892.41   70.49 
  -1   8   8  879.91   70.09 
  -1   8   8  882.71   68.39 
   1  -8   8  937.01   67.79 
   1   8  -8  882.01   67.19 
  -1  -8  -8  880.81   68.09 
  -1   8   8  856.61   67.59 
  -1  -8   8  731.83   66.89 
  -1  -8   8  834.52   67.09 
   1  -8  -8  836.32   69.39 
  -1   8  -8  856.81   67.49 
  -1  -8   8  752.32   66.09 
  -1   8  -8  858.01   67.39 
   1   8   8  815.32   66.99 
   2  -8   8   89.79   11.20 
  -2  -8  -8   94.29   12.50 
  -2   8   8   96.89   10.80 
  -2  -8  -8  103.89   11.20 
  -2   8   8   98.49   12.30 
  -2   8   8   86.69   12.30 
   2  -8   8  101.69   11.10 
  -2  -8   8   80.59    9.80 
   2   8   8   90.39    9.90 
  -2   8  -8   82.89   10.60 
  -2   8  -8   99.59   10.60 
  -2  -8   8  107.99   10.90 
  -2  -8   8   74.39    9.00 
   2  -8  -8  103.09   11.90 
   3  -8   8  588.04   49.40 
  -3   8   8  572.04   49.30 
  -3  -8  -8  625.84   48.20 
   3  -8   8  615.94   48.90 
  -3   8   8  578.64   48.50 
   3   8  -8  528.65   46.70 
  -3  -8   8  638.94   48.30 
  -3  -8   8  470.35   46.90 
   3  -8  -8  559.94   49.40 
  -3  -8   8  467.95   45.90 
  -3  -8   8  592.24   46.50 
  -3   8  -8  589.44   48.00 
   3   8   8  515.65   46.90 
   4   8  -8   72.59    9.90 
  -4   8   8   90.79   12.30 
  -4   8   8   77.99   11.80 
   4  -8   8  106.99   13.00 
  -4  -8  -8   73.29   10.60 
   4  -8  -8   92.09   12.70 
  -4  -8   8   64.29   10.40 
  -4  -8   8   95.49   10.50 
  -4   8  -8   84.99   11.50 
  -4  -8   8   76.49   11.60 
  -5  -8  -8   17.30    6.00 
  -5   8   8   29.40    8.30 
  -5  -8  -8    8.90    5.50 
  -5   8   8   20.30    6.10 
   5  -8   8   14.70    5.90 
   5  -8  -8   12.20    5.90 
  -5  -8   8   13.70    4.80 
  -5   8  -8   14.50    5.80 
  -5  -8   8    9.70    5.30 
  -6  -8  -8   71.79   14.20 
  -6   8   8   96.09   13.70 
  -6   8   8   87.79   16.10 
   6  -8   8   80.89   14.90 
  -6  -8  -8   54.89   11.60 
  -6  -8   8   58.89   11.50 
  -6   8  -8   70.39   13.70 
  -6  -8   8   65.79   13.60 
   6  -8  -8   56.39   11.70 
  -7  -8  -8   27.90    9.10 
   7  -8   8   40.50   10.50 
  -7   8   8   37.80   10.00 
  -7  -8   8   28.10    7.20 
  -7   8  -8   21.50    8.70 
  -7  -8   8   33.50   10.40 
   7  -8  -8   17.90    7.90 
   0   9  -8 1145.59   88.49 
   0  -9   8  971.20   88.39 
   0   9   8 1125.89   88.49 
   0   9   8 1150.38   91.79 
   0   9  -8 1126.59   88.39 
   0   9   8 1155.28   88.89 
   0  -9   8 1251.67   88.39 
   0  -9  -8 1189.18   91.89 
   0  -9  -8  935.71   88.69 
  -1  -9  -8  514.25   49.60 
  -1   9   8  642.34   52.79 
   1  -9   8  657.53   49.99 
  -1   9   8  599.14   50.39 
  -1   9   8  633.34   49.99 
  -1  -9  -8  654.03   53.19 
   1  -9   8  512.65   50.09 
  -1  -9   8  581.44   49.00 
  -1   9  -8  599.94   49.70 
  -1  -9   8  611.04   49.10 
  -1  -9   8  717.13   49.90 
   1  -9  -8  611.54   52.19 
   1   9   8  574.74   49.10 
  -2  -9  -8   62.69    9.00 
  -2  -9  -8   82.99   11.90 
  -2   9   8   80.29    9.70 
   2  -9   8   79.09    9.80 
  -2   9   8   77.19   11.00 
  -2   9   8   77.79    9.90 
   2  -9   8   77.99   10.20 
   2  -9  -8   76.09   10.80 
  -2  -9   8   79.39    9.20 
  -2  -9   8   64.69    8.10 
  -2   9  -8   73.29    9.10 
   2   9   8   78.49    8.70 
  -2  -9   8   90.59    9.10 
  -3   9   8  362.26   33.60 
   3  -9   8  393.26   35.00 
  -3   9   8  360.16   34.60 
  -3  -9  -8  389.96   36.20 
   3  -9   8  399.56   34.20 
  -3  -9  -8  301.27   32.20 
   3   9   8  333.67   32.10 
   3  -9  -8  384.46   35.10 
  -3  -9   8  399.66   33.20 
  -3  -9   8  379.86   32.20 
  -3  -9   8  426.76   32.50 
  -3   9  -8  375.26   32.90 
  -3  -9   8  318.17   32.00 
   4  -9   8   52.39   10.90 
  -4   9   8   71.99   11.40 
  -4   9   8   69.59   12.20 
  -4  -9  -8   61.99   10.80 
   4   9  -8   69.79    9.50 
  -4  -9   8   69.49   10.10 
  -4   9  -8   68.09   10.20 
  -4  -9   8   70.69   10.40 
  -4  -9   8   90.39   10.00 
   4  -9  -8   74.69   11.70 
  -5  -9  -8    5.90    4.50 
  -5   9   8    1.30    4.40 
   5  -9   8   -0.60    3.50 
  -5  -9  -8   10.50    5.50 
  -5   9   8    4.80    4.80 
  -5   9  -8    3.10    3.90 
  -5  -9   8   -1.30    2.50 
   5  -9  -8    3.30    3.60 
  -5  -9   8    9.20    5.10 
  -6   9   8   77.99   14.50 
  -6   9   8   86.29   16.00 
   6  -9   8   52.79   12.90 
  -6  -9  -8  106.19   15.10 
  -6  -9  -8   56.29   12.40 
   6  -9  -8   63.69   12.60 
  -6  -9   8   62.19   12.10 
  -6  -9   8   70.19   13.30 
  -6   9  -8   82.29   14.20 
  -7   9   8   43.90   11.70 
   7  -9   8   61.99   13.30 
  -7  -9  -8   56.09   11.60 
  -7   9  -8   52.49   11.30 
  -7  -9   8   57.79   13.00 
   7  -9  -8   43.60   11.00 
  -7  -9   8   40.60   11.00 
   0 -10  -8  141.39   16.60 
   0 -10   8  193.58   16.30 
   0 -10  -8  197.48   20.10 
   0  10  -8  193.48   16.60 
   0  10   8  190.68   20.10 
   0 -10   8  156.18   16.90 
   0  10   8  184.28   16.90 
   0  10   8  199.88   16.80 
  -1 -10  -8  468.35   37.00 
  -1  10   8  462.75   37.30 
   1 -10   8  346.17   36.80 
  -1  10   8  429.86   36.50 
  -1  10   8  418.46   39.50 
  -1 -10  -8  449.66   40.10 
   1 -10   8  455.65   36.50 
   1 -10  -8  446.26   39.30 
   1  10   8  405.16   35.60 
  -1  10  -8  430.36   36.30 
  -1 -10   8  450.55   35.50 
  -2  10   8  158.48   19.10 
  -2 -10  -8  176.78   20.00 
  -2  10   8  162.08   16.70 
   2 -10   8  168.98   16.90 
  -2  10   8  135.49   16.80 
  -2 -10  -8  164.38   16.60 
  -2 -10   8  153.18   15.70 
   2 -10  -8  145.99   18.10 
  -2  10  -8  187.98   16.80 
   2  10   8  175.68   16.00 
  -2 -10   8  182.08   16.30 
  -2 -10   8  187.98   16.10 
   3 -10   8   27.60    7.20 
  -3 -10  -8   22.20    5.60 
  -3  10   8   23.80    6.40 
  -3  10   8   20.70    6.10 
  -3 -10  -8   39.10    8.70 
   3 -10   8   24.60    6.60 
  -3 -10   8   27.60    5.90 
   3  10   8   25.00    5.70 
  -3  10  -8   25.70    6.30 
   3 -10  -8   35.50    8.80 
  -3 -10   8   28.00    6.40 
  -3 -10   8   33.00    6.20 
   4  10  -8  233.78   22.30 
  -4  10   8  245.58   24.80 
   4 -10   8  234.68   25.40 
  -4  10   8  242.08   25.50 
  -4 -10  -8  191.78   22.50 
  -4 -10   8  222.18   23.20 
  -4 -10   8  264.37   23.80 
  -4 -10   8  257.97   23.50 
   4 -10  -8  224.48   25.60 
  -4  10  -8  250.97   23.70 
  -4 -10   8  230.08   22.70 
  -5  10   8  153.18   19.60 
   5 -10   8  172.98   20.60 
  -5 -10  -8  137.19   17.30 
  -5  10   8  140.59   19.20 
  -5 -10   8  160.08   17.80 
  -5  10  -8  149.69   18.10 
  -5 -10   8  142.19   17.50 
   5 -10  -8  190.68   21.00 
  -6  10   8  117.99   22.70 
   6 -10   8   80.59   16.00 
  -6 -10  -8  101.29   24.30 
  -6 -10  -8   62.99   12.80 
  -6  10   8   67.29   14.80 
  -6 -10   8   67.29   12.60 
  -6 -10   8   80.39   14.60 
   6 -10  -8   99.69   18.10 
  -6  10  -8   95.19   14.30 
  -7  10   8   11.90    7.80 
   7 -10   8   16.10    7.40 
  -7 -10  -8    0.70    5.90 
  -7  10  -8   11.70    6.10 
   7 -10  -8   15.90    8.80 
  -7 -10   8    3.50    6.30 
   0  11   8  672.23   58.69 
   0  11  -8  693.83   54.39 
   0  11   8  668.33   54.89 
   0  11   8  645.14   54.59 
   0 -11  -8  646.24   58.49 
   0 -11   8  740.63   54.39 
   0 -11   8  654.53   55.89 
  -1  11   8   43.10    6.30 
  -1  11   8   35.00    8.00 
  -1 -11  -8   32.00    7.80 
   1 -11   8   35.40    7.20 
  -1 -11  -8   46.30    6.40 
   1 -11   8   41.50    6.10 
  -1  11   8   38.20    6.80 
  -1  11  -8   42.40    5.80 
  -1 -11   8   41.00    4.90 
  -1 -11   8   50.09    5.40 
   1  11   8   37.60    5.40 
   1 -11  -8   29.00    7.20 
   1  11   8   31.00    5.00 
  -1 -11   8   26.70    5.60 
   2 -11   8   19.60    5.70 
  -2  11   8   28.40    6.20 
   2 -11   8   30.80    6.40 
  -2 -11  -8   27.90    5.50 
  -2  11   8   29.80    7.50 
  -2  11   8   30.40    6.40 
  -2 -11  -8   25.20    7.50 
   2  11   8   28.30    5.20 
   2 -11  -8   18.40    6.00 
  -2  11  -8   26.10    5.70 
  -2 -11   8   22.20    5.10 
  -2 -11   8   28.90    5.20 
  -2 -11   8   32.50    5.30 
  -3  11   8  153.48   18.30 
  -3  11   8  146.69   16.30 
  -3 -11  -8  148.09   19.40 
   3 -11   8  131.89   17.10 
   3 -11   8  164.58   16.60 
  -3 -11   8  118.19   14.20 
   3 -11  -8  148.49   18.00 
  -3 -11   8  144.59   15.40 
  -3 -11   8  150.08   15.50 
  -3  11  -8  154.28   16.00 
  -4 -11  -8  188.28   21.40 
  -4 -11  -8  234.08   26.30 
  -4  11   8  235.58   23.60 
  -4  11   8  209.58   24.40 
   4 -11   8  205.48   24.00 
  -4  11  -8  208.88   22.30 
  -4 -11   8  193.48   21.30 
  -4 -11   8  264.37   23.00 
  -4 -11   8  243.58   22.40 
   4 -11  -8  222.48   24.70 
  -5 -11  -8   78.79   12.30 
  -5  11   8   80.09   17.80 
   5 -11   8   98.89   15.40 
  -5  11   8   94.99   14.30 
  -5 -11   8   88.29   12.00 
  -5 -11   8   94.89   12.70 
   5 -11  -8   96.09   15.20 
  -5  11  -8  108.59   13.80 
  -5 -11   8   75.39   12.10 
   6 -11   8  145.89   21.30 
  -6 -11  -8  125.89   17.50 
  -6  11   8  121.59   19.10 
  -6 -11   8  135.49   18.10 
   6 -11  -8  157.68   20.90 
  -6  11  -8  168.08   19.20 
  -6 -11   8  160.98   18.30 
  -7  11   8   54.79   12.90 
   7 -11   8   42.50   12.70 
  -7 -11  -8   50.59   10.60 
   7 -11  -8   70.19   17.60 
  -7 -11   8   32.40   10.00 
  -7  11  -8   50.39   12.90 
   0  12   8  542.25   48.50 
   0 -12  -8  473.05   50.99 
   0  12   8  561.04   44.20 
   0 -12   8  447.16   45.10 
   0  12  -8  567.64   43.50 
   0 -12   8  608.64   43.70 
   0  12   8  524.55   44.00 
  -1  12   8  156.18   16.00 
  -1  12   8  149.29   23.10 
  -1 -12  -8  180.78   19.80 
   1 -12   8  143.99   16.70 
  -1  12   8  167.48   15.70 
   1 -12   8  172.88   15.50 
  -1 -12  -8  183.38   15.90 
  -1 -12   8  182.78   15.00 
   1  12   8  164.28   14.70 
  -1 -12   8  136.79   15.50 
  -1  12  -8  156.48   15.10 
  -1 -12   8  133.69   13.80 
   1  12   8  150.38   14.60 
   1 -12  -8  161.48   18.80 
  -2  12   8  816.82   68.99 
   2 -12   8  906.01   68.89 
  -2  12   8  853.21   68.79 
  -2 -12  -8  778.32   67.79 
  -2  12   8  799.32   72.49 
   2 -12   8  911.91   71.49 
  -2 -12  -8  926.51   73.59 
  -2 -12   8  697.23   67.69 
  -2 -12   8  895.51   66.99 
   2  12   8  786.22   67.09 
   2 -12  -8  843.02   71.89 
  -2  12  -8  826.22   68.09 
  -2 -12   8  859.31   66.69 
  -3 -12  -8  424.76   42.20 
   3 -12   8  506.65   44.10 
  -3 -12  -8  549.25   48.40 
   3 -12   8  521.95   46.30 
  -3  12   8  508.45   43.80 
   3  12   8  492.05   43.20 
  -3 -12   8  434.76   41.40 
  -3  12  -8  517.85   43.20 
  -3 -12   8  476.65   43.30 
  -3 -12   8  558.94   42.60 
   3 -12  -8  524.45   46.70 
  -4 -12  -8   10.80    4.70 
  -4  12   8    9.10    5.20 
  -4 -12  -8    8.10    6.20 
  -4  12   8   23.30    7.30 
  -4 -12   8   12.10    4.00 
  -4 -12   8   15.80    5.20 
  -4 -12   8    8.00    4.00 
   4 -12  -8   17.20    6.70 
  -4  12  -8   -2.10    3.60 
  -4 -12   8    7.70    4.80 
  -5  12   8   14.60    7.10 
  -5  12   8   39.70   11.50 
   5 -12   8   13.80    7.00 
  -5 -12  -8   15.20    5.80 
  -5 -12   8   21.50    6.20 
  -5 -12   8   21.70    6.30 
  -5  12  -8   29.10    8.30 
   5 -12  -8   15.00    8.60 
  -5 -12   8   18.70    6.30 
   6 -12   8   67.19   15.40 
  -6 -12  -8   74.89   13.30 
  -6  12   8   82.19   15.70 
  -6 -12   8   59.49   12.10 
   6 -12  -8   57.99   13.60 
  -6  12  -8  103.29   14.40 
  -6 -12   8   68.39   17.30 
  -6 -12   8   64.89   12.50 
   0 -13   8  564.34   49.60 
   0 -13   8  549.45   52.29 
   0 -13  -8  709.93   56.69 
   0  13   8  584.94   55.19 
   0  13   8  665.73   50.69 
   0  13   8  620.14   50.39 
   0  13  -8  674.13   49.70 
  -1 -13  -8   35.70    9.70 
   1 -13   8   43.00    5.80 
   1 -13   8   39.90    8.20 
  -1  13   8   37.40    6.40 
  -1 -13  -8   42.30    6.70 
  -1  13   8   54.39    6.80 
  -1  13   8   30.10    9.20 
   1  13   8   32.00    5.20 
  -1  13  -8   31.00    5.50 
  -1 -13   8   27.80    3.80 
  -1 -13   8   27.40    6.30 
   1  13   8   38.90    5.20 
   1 -13  -8   39.90    9.60 
  -2  13   8   78.59   10.00 
  -2  13   8   68.29   12.10 
  -2 -13  -8   79.19   14.40 
  -2 -13  -8   60.89    8.30 
   2 -13   8   83.19    9.50 
   2 -13   8   71.89   11.60 
  -2  13   8   67.69    9.50 
   2  13   8   75.19    8.50 
  -2  13  -8   62.99    8.80 
  -2 -13   8   74.19    9.60 
  -2 -13   8   59.49    7.10 
  -2 -13   8   65.39    7.50 
   2 -13  -8   73.69   12.80 
  -3 -13  -8   45.30    8.20 
  -3  13   8   52.89    9.70 
  -3 -13  -8   53.09   11.80 
   3 -13   8   62.29   11.20 
  -3  13   8   47.80   10.10 
  -3  13  -8   70.59    9.40 
   3  13   8   49.99    7.90 
  -3 -13   8   63.89    8.00 
  -3 -13   8   60.79    9.00 
  -3 -13   8   46.40    6.80 
   3 -13  -8   72.39   13.50 
  -4  13   8  501.95   41.90 
  -4  13   8  472.15   43.70 
  -4 -13  -8  358.36   38.50 
  -4 -13  -8  479.25   45.70 
   4 -13   8  479.75   44.20 
  -4 -13   8  397.66   39.70 
  -4 -13   8  371.86   37.90 
   4 -13  -8  459.85   43.90 
  -4 -13   8  512.75   41.00 
  -4  13  -8  491.05   40.70 
   4  13   8  437.56   39.20 
  -5  13   8   41.50   13.10 
  -5 -13  -8   80.49   16.40 
  -5 -13  -8   42.30    9.00 
   5 -13   8   49.70   11.70 
  -5 -13   8   39.20    8.50 
   5 -13  -8   38.20   10.10 
  -5 -13   8   74.09   10.30 
  -5  13  -8   60.09   11.50 
   6 -13   8  117.59   18.20 
  -6 -13  -8  112.99   20.80 
  -6  13   8   79.89   16.20 
  -6 -13  -8   85.69   13.40 
  -6 -13   8   68.19   12.70 
  -6 -13   8   95.49   13.80 
  -6 -13   8  100.79   13.70 
  -6  13  -8   99.69   15.60 
   6 -13  -8  124.39   18.90 
   0  14   8  396.16   29.90 
   0 -14   8  327.47   28.10 
   0 -14   8  328.57   28.40 
   0 -14  -8  417.86   36.30 
   0 -14   8  294.47   33.40 
   0  14   8  374.16   29.50 
   1 -14   8  391.76   29.40 
  -1  14   8  345.37   30.10 
  -1 -14  -8  362.56   35.40 
  -1  14   8  357.16   30.10 
   1 -14  -8  350.06   34.50 
  -1  14  -8  322.97   28.90 
   1  14   8  337.07   28.70 
  -1 -14   8  314.37   33.20 
   1  14   8  329.27   28.70 
   2 -14   8  125.39   15.70 
  -2 -14  -8  112.99   17.00 
  -2 -14  -8   92.89   11.10 
  -2  14   8  111.19   12.70 
   2 -14   8  124.39   12.40 
  -2  14   8  101.99   12.50 
  -2 -14   8  128.79   13.50 
  -2  14  -8  105.99   11.80 
   2 -14  -8  117.09   16.10 
   2  14   8  101.19   10.80 
   2  14   8   96.19   11.00 
   3 -14   8  153.48   16.70 
   3 -14   8  138.79   17.50 
  -3  14   8  127.49   15.00 
  -3 -14  -8  140.99   19.40 
  -3 -14  -8  115.49   13.00 
  -3 -14   8  117.59   11.90 
  -3  14  -8  120.99   14.10 
  -3 -14   8  109.89   11.90 
  -3 -14   8  142.29   15.40 
   3 -14  -8  133.29   18.10 
   3  14   8  119.69   13.40 
   4 -14   8   47.50   12.20 
  -4 -14  -8   54.99    9.80 
  -4  14   8   59.69   11.80 
  -4 -14  -8   62.59   16.00 
   4 -14  -8   72.29   13.70 
  -4 -14   8   61.19    8.50 
  -4 -14   8   74.39   10.80 
  -4 -14   8   72.49    9.80 
   4  14   8   67.69   10.50 
  -4  14  -8   63.99   11.50 
  -5  14   8    3.30    5.80 
  -5 -14  -8   -2.10    3.80 
  -5 -14  -8   -1.40    5.30 
   5 -14   8   -1.50    4.70 
  -5  14  -8    6.40    5.10 
   5 -14  -8    2.30    4.70 
  -5 -14   8   -2.30    3.30 
  -5 -14   8    9.30    3.80 
  -5 -14   8    2.40    3.70 
  -6  14   8   57.89   12.60 
   6 -14   8   60.09   14.30 
  -6 -14  -8   74.19   16.30 
  -6 -14  -8   52.09   11.00 
  -6 -14   8   51.99   10.30 
  -6 -14   8   49.40    9.90 
   6 -14  -8   99.59   18.50 
  -6  14  -8   46.90   11.40 
   0  15   8   35.90    4.80 
   0  15   8   35.80    5.10 
   0 -15  -8   45.00   10.40 
   0 -15   8   33.90    7.90 
  -1 -15  -8  111.79   16.40 
   1 -15   8  137.99   15.10 
  -1  15   8   89.89   10.70 
   1 -15   8   95.89    9.70 
  -1  15   8  102.69   11.00 
  -1  15  -8   97.39    9.80 
   1 -15  -8   96.09   15.30 
  -1 -15   8   98.79   12.50 
   1  15   8  109.59    9.90 
   1  15   8   98.19    9.70 
  -2 -15  -8   87.79    9.90 
  -2 -15  -8  111.89   17.20 
  -2  15   8   95.89   11.60 
   2 -15   8   99.69   14.50 
   2 -15   8   94.19   10.70 
  -2  15   8   87.89   11.70 
  -2 -15   8  104.29   12.60 
  -2  15  -8   91.49   10.50 
   2  15   8  102.99    9.90 
   2  15   8   90.09    9.40 
   2 -15  -8  100.19   15.20 
  -3  15   8    9.10    4.70 
  -3 -15  -8   -3.10    6.00 
   3 -15   8    9.90    6.00 
  -3 -15  -8   14.10    3.80 
   3 -15   8   15.50    4.90 
   3  15   8   12.60    4.20 
  -3  15  -8   18.30    5.10 
  -3 -15   8    3.70    3.70 
  -3 -15   8    9.70    2.00 
   3 -15  -8    9.10    5.50 
  -4  15   8    7.10    6.10 
   4 -15   8   11.40    7.40 
  -4 -15  -8   12.90    7.60 
  -4 -15  -8   10.30    5.10 
  -4  15  -8    8.00    5.10 
  -4 -15   8   18.00    6.00 
   4 -15  -8    9.20    5.60 
   4  15   8    3.10    5.30 
  -4 -15   8    5.60    2.70 
  -5 -15  -8  164.08   23.90 
  -5  15   8  151.58   19.20 
  -5 -15  -8  130.39   16.00 
   5 -15   8  150.88   21.30 
  -5 -15   8  157.18   18.30 
   5 -15  -8  166.08   22.30 
  -5 -15   8  139.19   15.40 
  -5 -15   8  126.39   17.60 
   0 -16  -8   20.70    7.60 
   0  16   8   30.40    4.50 
   0  16   8   36.60    4.50 
   0 -16   8   34.30    8.70 
  -1  16   8   42.50    6.30 
   1 -16   8   35.80    4.20 
  -1 -16  -8   51.79   12.10 
  -1  16   8   44.90    6.70 
   1 -16   8   53.89   10.30 
   1  16   8   42.20    6.50 
   1 -16  -8   37.00   10.50 
  -1 -16   8   49.70    9.40 
  -2  16   8   74.99    9.80 
   2 -16   8  100.39   13.70 
   2 -16   8   63.59    8.00 
  -2  16   8   58.59    8.80 
  -2 -16  -8   59.59   12.20 
   2  16   8   58.99    7.90 
   2 -16  -8   55.59   13.20 
  -2 -16   8   47.40    9.50 
  -2  16  -8   70.99    8.20 
   3 -16   8    7.10    4.80 
  -3  16   8   16.80    5.20 
  -3 -16  -8    8.70    3.00 
  -3 -16  -8    8.70    6.60 
   3 -16  -8    9.30    6.90 
  -3  16  -8    6.80    4.00 
   3  16   8    6.60    3.50 
   3  16   8    4.10    2.70 
  -3 -16   8   10.30    4.30 
   4 -16   8  120.19   17.60 
  -4 -16  -8   76.39   11.10 
  -4  16   8  113.29   14.90 
  -4 -16  -8  120.69   21.80 
  -4 -16   8   86.29   12.90 
  -4  16  -8   97.09   13.60 
   4 -16  -8  126.89   21.10 
  -5 -16  -8   -2.80    5.00 
   5 -16   8    4.60    6.30 
  -5  16   8   -5.10    5.40 
  -5 -16  -8   -9.00    5.80 
  -5 -16   8    1.10    4.20 
  -5 -16   8   -0.50    2.80 
   5 -16  -8    4.60    7.50 
   0 -17  -8   41.30   10.70 
  -1  17   8   90.99    9.20 
  -1  17   8   78.79    8.60 
   1 -17   8   75.89   12.40 
  -1 -17  -8   89.09   16.70 
  -1 -17   8   63.49   10.80 
   1 -17  -8   94.89   15.10 
  -2  17   8  118.09   12.50 
   2 -17   8  116.09   16.30 
  -2 -17  -8  126.49   19.00 
  -2  17   8   90.89   14.50 
   2 -17  -8  125.59   17.70 
  -2 -17   8   98.29   13.10 
  -2  17  -8   94.09   10.80 
  -3 -17  -8   36.20   12.10 
  -3  17   8   26.60    6.60 
   3 -17   8   21.80    7.40 
   3 -17  -8   25.00    9.90 
  -3 -17   8   21.00    6.10 
   4 -17   8   72.79   15.70 
  -4 -17  -8   66.89   15.40 
  -4  17   8   80.29   11.90 
  -4  17  -8   70.39   11.20 
  -4 -17   8   44.30   10.00 
   4 -17  -8   48.80   12.60 
   0 -18   8    9.80    4.20 
   0 -18  -8    7.30    6.30 
  -1  18   8   14.60    3.40 
   1 -18   8    6.40    5.70 
  -1 -18  -8    3.00    6.80 
   1 -18  -8   26.50   12.30 
  -1 -18   8   15.30    4.70 
  -2 -18  -8   42.60   11.90 
   2 -18   8   43.50   10.90 
  -2  18   8   51.49    7.70 
   2 -18  -8   54.99   22.10 
  -2 -18   8   29.50    7.90 
   3 -18   8   51.49   12.10 
  -3 -18  -8   25.70   11.10 
  -3  18   8   60.59    9.50 
  -3 -18   8   40.40    9.00 
  -3  18  -8   56.99    8.20 
   3 -18  -8   42.00   12.50 
  -4  18   8    0.80    6.50 
  -4 -18  -8    6.90    6.90 
   4 -18   8    6.20    7.10 
  -4 -18   8   -0.30    3.40 
  -4  18  -8    4.10    5.70 
   4 -18  -8    9.40    7.10 
   0 -19  -8    3.30    6.50 
   0 -19   8   11.90    7.40 
  -1 -19  -8   39.30   11.50 
   1 -19   8   41.00   15.30 
   1 -19  -8   42.30   10.80 
  -1 -19   8   22.20    6.90 
   2 -19   8   15.10    7.10 
  -2 -19  -8   34.00    9.90 
   2 -19  -8   10.90    6.80 
  -2 -19   8   16.60    5.90 
  -3 -19  -8    4.60    6.10 
   3 -19   8    4.80    6.60 
  -3  19   8    1.20    8.30 
   3 -19  -8    7.10    8.50 
  -3 -19   8    7.10    4.20 
   0 -20  -8    8.20    7.70 
   0 -20   8   25.60    7.40 
   1 -20   8    2.90    4.60 
  -1 -20  -8    1.50    5.20 
   1 -20  -8   -0.90    5.10 
  -1 -20   8    6.00    3.70 
   0   0  -9    4.50    1.70 
   0   0   9    1.60    2.00 
   0   0  -9    0.10    1.70 
   1   0   9  581.44   47.10 
  -1   0   9  583.54   45.80 
   1   0  -9  577.84   45.40 
   1   0  -9  598.84   47.70 
  -1   0   9  602.94   47.90 
  -1   0   9  480.05   47.00 
   2   0   9  956.90   74.99 
  -2   0  -9  895.01   74.69 
  -2   0   9  811.62   74.69 
   2   0  -9 1000.80   75.59 
  -2   0   9 1003.80   73.59 
  -2   0   9 1017.70   76.09 
   2   0  -9  956.40   73.49 
  -2   0  -9  772.22   74.59 
   3   0   9  153.08   14.80 
  -3   0   9  152.28   15.50 
  -3   0  -9  115.69   14.00 
  -3   0   9  129.89   13.20 
   3   0  -9  124.69   14.00 
   3   0  -9  131.09   13.10 
  -4   0  -9   32.30    7.40 
  -4   0   9   33.10    7.00 
  -4   0  -9   30.10    7.00 
  -4   0   9   18.90    6.00 
   4   0  -9   24.10    5.90 
  -5   0   9   15.10    6.00 
  -5   0  -9   20.90    6.40 
   5   0  -9   26.40    6.00 
  -5   0  -9   20.90    6.80 
  -5   0   9   19.00    5.40 
  -6   0   9   41.10    8.70 
   6   0  -9   38.40    7.60 
  -6   0  -9   36.30   14.80 
  -7   0   9    2.80    5.60 
  -7   0   9    1.80    4.00 
  -7   0  -9   15.10    7.40 
   7   0  -9    5.20    4.50 
  -8   0   9   93.89   20.50 
   0   1   9  119.79   12.50 
   0   1  -9  127.19   12.80 
   0  -1   9  123.29   12.50 
   0  -1  -9  129.49   11.80 
   0   1  -9  115.99   10.90 
  -1   1   9  509.85   43.30 
   1   1  -9  513.75   43.10 
   1   1  -9  525.75   40.60 
  -1   1   9  558.74   43.40 
  -1   1   9  516.45   41.90 
   1  -1   9  502.05   42.60 
  -1  -1  -9  439.06   42.80 
  -1   1  -9  567.74   43.50 
  -1   1  -9  505.05   41.90 
  -1  -1   9  532.15   41.00 
   1   1   9  505.25   42.60 
   1  -1  -9  522.75   41.50 
  -1  -1   9  530.85   43.40 
  -1  -1   9  467.55   42.90 
   2  -1   9 3110.59  242.98 
   2   1  -9 3078.19  241.08 
  -2   1   9 3038.10  243.68 
  -2  -1  -9 2639.44  242.78 
   2   1  -9 3242.28  243.38 
  -2   1   9 3285.87  244.08 
  -2  -1  -9 2942.01  242.88 
   2  -1  -9 3106.79  241.88 
  -2   1  -9 3496.35  243.78 
  -2   1  -9 3057.89  242.78 
  -2  -1   9 3276.87  241.18 
   2   1   9 3163.18  242.98 
  -2  -1   9 3287.77  243.98 
  -2  -1   9 2711.93  242.78 
   2  -1  -9 3263.37  243.68 
  -3   1   9  626.24   50.79 
   3   1  -9  571.24   47.60 
  -3   1   9  508.55   51.39 
   3   1  -9  582.94   49.10 
   3  -1   9  581.34   49.60 
  -3   1   9  614.74   48.50 
  -3  -1  -9  556.14   49.40 
   3  -1  -9  541.55   48.20 
   3   1   9  580.14   49.40 
  -3   1  -9  581.74   49.70 
  -3  -1   9  521.25   49.70 
  -3  -1   9  673.63   50.99 
  -3  -1   9  654.33   48.20 
   3  -1  -9  581.64   49.40 
  -4  -1  -9  422.86   38.30 
  -4   1   9  482.05   37.60 
  -4   1   9  375.86   37.90 
   4   1  -9  420.16   37.50 
  -4  -1  -9  386.96   37.60 
  -4  -1   9  417.16   38.40 
  -4  -1   9  456.65   37.10 
  -4   1  -9  453.35   38.80 
  -4   1  -9  366.66   37.30 
   4  -1  -9  434.56   37.10 
  -5  -1  -9  393.56   37.00 
  -5   1   9  354.06   37.10 
  -5   1   9  470.35   37.10 
  -5  -1  -9  413.26   37.70 
   5   1  -9  386.66   35.10 
  -5   1  -9  362.56   36.50 
  -5   1  -9  432.56   38.10 
  -5  -1   9  346.47   37.20 
   5  -1  -9  426.06   36.20 
  -5  -1   9  358.06   35.40 
  -6   1   9  123.89   15.60 
  -6   1   9  107.59   21.20 
  -6  -1  -9  117.79   21.70 
   6   1  -9  115.39   14.30 
  -6  -1   9  125.89   20.10 
  -6   1  -9  117.69   16.70 
  -6  -1   9  114.09   22.00 
   6  -1  -9  107.19   14.30 
  -7   1   9  171.38   21.60 
   7   1  -9  177.48   20.60 
  -7  -1  -9  219.18   24.40 
  -7   1   9  216.88   25.70 
  -7  -1   9  192.28   25.20 
  -7  -1   9  150.98   20.40 
  -7   1  -9  200.58   23.60 
   7  -1  -9  167.78   20.60 
  -8  -1  -9    5.80    7.10 
  -8  -1   9   18.30    7.80 
   0   2  -9   40.50    4.20 
   0  -2  -9   35.10    5.20 
   0   2  -9   52.39    6.30 
   0  -2   9   35.60    5.70 
   0  -2  -9   32.60    6.10 
   0   2   9   40.20    5.90 
  -1   2   9  404.66   33.50 
  -1   2   9  405.16   34.10 
  -1   2   9  395.06   34.50 
   1   2  -9  404.36   34.10 
  -1  -2  -9  346.97   34.00 
   1  -2   9  445.86   34.00 
  -1   2  -9  445.26   34.60 
   1  -2  -9  390.06   33.00 
   1  -2  -9  326.77   33.70 
  -1  -2   9  415.96   34.40 
   1   2   9  414.16   33.80 
  -1  -2   9  361.46   34.00 
  -1   2  -9  427.06   33.20 
   2  -2   9  494.25   41.50 
  -2   2   9  509.95   42.30 
  -2  -2  -9  459.75   41.50 
   2   2  -9  473.45   41.30 
  -2   2   9  504.45   40.80 
   2   2  -9  485.45   38.90 
  -2   2   9  520.85   41.90 
  -2  -2   9  425.06   41.10 
  -2  -2   9  489.45   42.00 
   2  -2  -9  520.35   42.10 
   2   2   9  489.95   41.20 
  -2   2  -9  453.35   41.00 
  -2  -2   9  513.25   39.20 
  -2   2  -9  522.55   41.80 
   2  -2  -9  493.25   40.60 
   3  -2   9   88.19   10.80 
   3   2  -9   91.29    8.80 
   3  -2   9   80.79   10.40 
  -3  -2  -9   74.99   10.40 
  -3   2   9   82.19   10.60 
  -3   2   9  108.99   10.60 
   3   2  -9   80.29    9.90 
  -3   2   9   93.49   11.70 
  -3   2  -9   75.79   10.60 
   3  -2  -9   84.69    9.90 
  -3  -2   9   76.09   10.40 
  -3   2  -9   74.29   10.20 
   3  -2  -9   81.69   10.60 
  -3  -2   9   81.99    9.00 
   3   2   9   82.79   10.50 
  -3  -2   9  103.79   12.10 
  -4   2   9  114.09   12.10 
  -4   2   9   90.19   12.20 
   4  -2   9   99.99   12.60 
   4   2  -9   98.79   10.40 
  -4  -2  -9   81.79   11.70 
  -4  -2  -9   83.79   11.90 
  -4  -2   9  104.79   11.20 
   4  -2  -9   96.19   11.70 
  -4   2  -9   95.39   12.60 
  -4  -2   9   90.19   12.20 
  -4   2  -9   74.09   11.40 
   5   2  -9  540.75   44.70 
  -5   2   9  582.94   46.60 
  -5  -2  -9  502.65   46.80 
  -5  -2  -9  484.55   46.10 
  -5   2   9  493.35   47.30 
  -5  -2   9  468.05   44.90 
   5  -2  -9  552.24   46.00 
  -5   2  -9  513.15   46.50 
  -5  -2   9  491.25   47.00 
  -5   2  -9  545.75   48.10 
  -6   2   9  152.18   17.40 
  -6   2   9  155.88   19.00 
  -6  -2  -9  131.49   17.70 
   6  -2  -9  108.89   15.00 
  -6   2  -9  126.79   16.90 
  -6  -2   9  115.89   18.00 
  -7   2   9  131.09   17.40 
  -7  -2  -9  151.98   19.30 
  -7   2   9  146.29   20.30 
  -7  -2   9   99.29   16.00 
  -7   2  -9  145.49   18.80 
  -7  -2   9  158.58   22.30 
  -8   2   9   65.29   23.90 
  -8  -2  -9  139.19   19.40 
  -8  -2   9  115.29   17.50 
   0   3  -9  331.77   25.40 
   0   3   9  324.87   27.90 
   0  -3   9  325.77   27.50 
   0   3  -9  326.87   27.70 
   0  -3  -9  270.57   27.50 
   1  -3   9 1369.96  103.69 
  -1   3   9 1324.27  103.79 
  -1   3   9 1314.77  104.49 
  -1  -3  -9 1133.69  103.89 
   1   3  -9 1379.76  104.09 
  -1  -3  -9 1295.47  104.09 
  -1   3   9 1397.96  104.09 
  -1   3  -9 1364.56  104.19 
  -1   3  -9 1279.37  102.79 
  -1  -3   9 1174.58  103.79 
  -1  -3   9 1370.96  104.19 
   1   3   9 1275.77  103.49 
  -2   3   9  265.57   22.80 
  -2   3   9  251.37   23.60 
  -2   3   9  266.27   23.30 
   2  -3   9  252.17   22.80 
  -2  -3  -9  224.48   22.90 
   2  -3   9  276.17   23.30 
   2  -3  -9  268.77   23.70 
   2  -3  -9  234.48   22.30 
   2   3   9  248.78   22.60 
  -2  -3   9  273.07   20.60 
  -2  -3   9  253.47   23.50 
  -2   3  -9  239.58   22.70 
  -2  -3   9  203.18   22.40 
  -2   3  -9  253.37   23.00 
   3  -3   9  272.07   24.90 
  -3   3   9  284.07   25.70 
  -3   3   9  301.37   25.20 
   3   3  -9  239.68   23.50 
   3  -3   9  266.37   24.70 
  -3  -3  -9  265.67   24.80 
  -3   3   9  256.07   23.70 
   3  -3  -9  262.07   24.30 
  -3   3  -9  244.98   25.00 
  -3  -3   9  283.57   25.30 
  -3   3  -9  276.97   24.50 
  -3  -3   9  234.98   24.00 
   3   3   9  246.18   23.90 
  -3  -3   9  212.28   21.90 
  -4  -3  -9  136.29   16.70 
   4  -3   9  167.78   17.40 
  -4  -3  -9  144.79   16.60 
  -4   3   9  169.98   16.70 
  -4   3   9  136.99   16.80 
  -4   3  -9  164.08   17.00 
  -4  -3   9  114.49   16.00 
  -4  -3   9  167.98   15.60 
  -4   3  -9  147.89   17.10 
   5  -3   9  314.07   27.40 
  -5  -3  -9  204.38   33.00 
  -5   3   9  227.58   25.80 
  -5  -3  -9  234.88   25.20 
  -5   3   9  237.18   24.70 
  -5   3  -9  250.97   25.40 
  -5  -3   9  203.18   25.20 
  -5  -3   9  288.37   25.00 
   6  -3   9   48.40   10.70 
  -6   3   9   67.49   12.30 
  -6   3   9   49.70   11.90 
  -6  -3  -9   62.09   12.40 
  -6  -3   9   55.39   10.40 
  -6   3  -9   44.10   10.20 
  -6  -3   9   54.89   12.30 
  -7   3   9   46.70   10.40 
  -7   3   9   43.70   11.60 
  -7  -3  -9   55.89   12.50 
  -7  -3   9   43.10   12.60 
  -7  -3   9   64.99   12.20 
   7  -3  -9   61.49   13.50 
  -7   3  -9   58.69   13.20 
  -8  -3  -9   18.50    8.50 
  -8   3   9    9.50    7.10 
  -8  -3   9   19.70    8.60 
  -8   3  -9   10.30    5.10 
   0  -4  -9   46.30    6.80 
   0   4   9   60.19    7.50 
   0  -4   9   47.10    5.20 
   0  -4   9   60.79    7.20 
   0   4   9   60.99    7.40 
   0   4  -9   51.99    7.00 
   0  -4  -9   61.79    7.60 
   0   4  -9   59.99    5.10 
  -1  -4  -9   55.39    8.10 
  -1   4   9   81.39    9.00 
  -1  -4  -9   69.79    9.00 
   1   4  -9   72.79    8.50 
  -1   4   9   80.89    9.30 
  -1   4   9   79.49    8.70 
   1  -4   9   77.69    8.40 
   1  -4   9   54.19    7.10 
   1  -4  -9   60.39    8.20 
  -1   4  -9   74.89    8.50 
  -1   4  -9   70.69    7.40 
  -1  -4   9   64.39    8.40 
  -1  -4   9   63.89    8.30 
   1   4   9   69.89    8.10 
  -2  -4  -9  168.28   18.90 
   2  -4   9  223.98   19.30 
   2  -4   9  204.88   18.90 
  -2   4   9  221.98   19.50 
  -2   4   9  208.68   19.20 
  -2   4  -9  197.28   18.70 
   2  -4  -9  198.48   21.00 
  -2   4  -9  179.18   18.60 
   2   4   9  199.98   18.60 
  -2  -4   9  173.08   18.60 
  -2  -4   9  219.78   19.70 
   3   4  -9  306.47   27.30 
  -3   4   9  327.07   28.60 
   3  -4   9  328.37   28.50 
   3  -4   9  336.77   28.60 
  -3   4   9  317.67   27.80 
  -3   4   9  350.86   29.70 
  -3  -4  -9  270.67   29.10 
  -3  -4   9  269.87   27.50 
  -3  -4   9  348.77   28.90 
   3   4   9  270.57   27.10 
  -3   4  -9  312.77   28.20 
  -3   4  -9  301.97   27.70 
  -3  -4   9  255.97   25.50 
   3  -4  -9  291.37   27.80 
  -4  -4  -9  405.96   38.20 
  -4   4   9  438.16   37.80 
   4  -4   9  433.86   38.40 
  -4  -4  -9  368.16   37.30 
  -4   4   9  450.95   38.90 
  -4  -4   9  356.86   37.50 
  -4   4  -9  404.66   38.10 
  -4   4  -9  459.05   38.20 
  -4  -4   9  476.85   36.80 
   4  -4  -9  399.56   37.50 
   5  -4   9   22.60    6.90 
  -5   4   9   11.20    5.90 
  -5   4   9   13.70    5.10 
  -5  -4  -9   21.30    5.40 
  -5  -4  -9   10.20    5.30 
   5  -4  -9   15.80    5.00 
  -5   4  -9   14.40    5.70 
  -5  -4   9   12.80    4.70 
  -5  -4   9   10.10    4.60 
   6  -4   9   33.30    8.00 
  -6   4   9   36.50    7.70 
  -6  -4  -9   37.60    9.20 
  -6  -4  -9   39.30   11.30 
  -6   4   9   17.60    7.40 
   6  -4  -9   24.90    7.30 
  -6  -4   9   55.99   10.20 
  -6   4  -9   51.19   10.80 
  -6  -4   9   35.70   10.00 
  -7   4   9   30.50    7.90 
  -7  -4  -9   36.80   10.30 
  -7   4   9   31.10   10.30 
  -7  -4   9   34.50   10.70 
   7  -4  -9   37.00   10.20 
  -7  -4   9   27.30    7.40 
  -7   4  -9   44.90   10.20 
  -8  -4  -9    7.50    5.70 
  -8   4  -9   -7.00    4.60 
  -8  -4   9    9.40    6.40 
   0   5   9  258.27   22.60 
   0  -5  -9  263.97   23.30 
   0   5  -9  254.07   20.10 
   0   5   9  254.87   23.10 
   0   5  -9  265.87   22.50 
   0  -5   9  220.28   20.40 
   0  -5  -9  204.08   22.10 
   0  -5   9  283.07   22.40 
  -1   5   9 1989.00  154.78 
   1   5  -9 1939.01  154.58 
   1  -5   9 2059.89  154.58 
  -1   5   9 2027.10  155.48 
  -1   5   9 1983.00  155.58 
  -1  -5  -9 1968.40  155.88 
   1  -5  -9 2025.60  155.18 
   1   5   9 1947.81  154.28 
   1  -5  -9 1656.23  154.58 
  -1  -5   9 2058.09  154.98 
  -1   5  -9 2061.69  154.88 
  -1  -5   9 1836.02  154.68 
  -1   5  -9 2024.60  153.68 
   2  -5   9  316.67   31.40 
  -2   5   9  311.37   30.90 
  -2   5   9  327.97   29.20 
  -2   5   9  325.27   28.80 
   2  -5   9  332.27   28.90 
  -2  -5  -9  275.27   28.50 
   2  -5  -9  319.67   28.80 
  -2  -5   9  306.27   28.50 
  -2   5  -9  312.77   28.30 
   2  -5  -9  328.57   31.30 
   2   5   9  308.67   28.00 
  -2   5  -9  333.97   28.80 
  -2  -5   9  344.07   29.20 
  -2  -5   9  360.76   26.00 
  -3   5   9  369.26   34.30 
   3  -5   9  380.36   31.30 
   3   5  -9  328.77   29.60 
  -3   5   9  337.87   30.50 
  -3  -5  -9  277.57   31.50 
   3  -5   9  343.77   30.70 
  -3   5   9  379.86   31.20 
  -3  -5   9  366.86   30.80 
   3  -5  -9  323.57   30.50 
  -3  -5   9  275.37   27.70 
  -3  -5   9  362.26   30.80 
   3  -5  -9  308.77   30.10 
  -3   5  -9  362.46   30.50 
   3   5   9  300.37   29.50 
  -3   5  -9  335.67   30.60 
  -4  -5  -9  546.95   47.60 
  -4   5   9  546.95   46.60 
  -4  -5  -9  474.15   46.00 
   4  -5   9  521.15   47.00 
  -4   5   9  597.64   48.00 
  -4  -5   9  469.85   46.20 
   4  -5  -9  506.05   46.60 
  -4   5  -9  564.64   46.70 
  -4  -5   9  559.54   45.00 
   5  -5   9  656.63   56.19 
  -5   5   9  759.32   57.39 
  -5  -5  -9  695.73   56.49 
  -5   5   9  523.35   53.89 
  -5  -5  -9  610.24   55.09 
  -5  -5   9  558.14   54.99 
  -5   5  -9  699.63   55.79 
   5  -5  -9  657.83   55.59 
  -5  -5   9  536.15   52.99 
  -6  -5  -9    5.30    4.40 
   6  -5   9    1.40    3.80 
  -6   5   9   -3.20    3.20 
  -6   5   9    0.40    5.00 
  -6  -5  -9    3.30    6.10 
   6  -5  -9    3.60    3.60 
  -6  -5   9    3.80    5.30 
  -6   5  -9   -2.40    5.00 
  -6  -5   9   -1.80    2.60 
  -7  -5  -9   38.30   10.20 
  -7   5   9   34.50   11.20 
   7  -5   9   33.70    9.60 
  -7  -5   9   44.00    9.30 
  -7   5  -9   48.60   10.90 
   7  -5  -9   31.10   12.30 
  -7  -5   9   37.40   11.70 
  -8   5   9   55.49   13.20 
  -8  -5  -9   84.59   15.40 
  -8  -5   9   53.09   14.20 
  -8   5  -9   48.90   12.30 
   0  -6  -9  164.38   16.90 
   0   6   9  187.08   17.10 
   0  -6   9  193.78   16.60 
   0   6  -9  178.08   14.80 
   0  -6   9  151.98   15.10 
   0  -6  -9  193.08   18.30 
   0   6  -9  184.08   16.80 
   0   6   9  173.08   17.80 
   1   6  -9 1829.62  135.69 
  -1  -6  -9 1428.96  135.59 
   1  -6   9 1865.51  135.69 
  -1   6   9 1756.62  136.49 
  -1   6   9 1818.32  135.89 
  -1   6   9 1743.73  137.09 
  -1  -6  -9 1837.62  137.69 
  -1  -6   9 1832.32  135.89 
  -1   6  -9 1657.43  135.79 
  -1  -6   9 1455.75  132.89 
   1   6   9 1693.63  135.19 
  -1   6  -9 1762.42  135.79 
  -2   6   9  133.09   14.70 
   2  -6   9  129.49   14.20 
  -2  -6  -9  132.69   15.20 
  -2  -6  -9  120.19   14.20 
  -2   6   9  163.48   15.60 
  -2   6   9  144.29   14.40 
   2  -6   9  150.18   14.60 
   2  -6  -9  142.39   14.80 
   2  -6  -9  128.79   14.40 
   2   6   9  124.09   13.40 
  -2   6  -9  120.39   13.60 
  -2  -6   9  154.08   14.70 
  -2   6  -9  146.59   14.40 
  -2  -6   9  154.58   11.90 
  -2  -6   9  143.99   14.30 
  -2  -6   9  112.29   11.70 
   3   6  -9   79.59    9.80 
   3  -6   9   75.09   10.60 
  -3   6   9   81.59   10.50 
  -3   6   9   78.69   10.70 
  -3  -6  -9   77.19   12.00 
   3  -6   9   80.19   10.70 
   3  -6  -9   68.09   10.00 
   3   6   9   63.49    9.20 
  -3  -6   9   72.39   10.20 
  -3   6  -9   76.99   10.20 
  -3  -6   9   79.89   10.20 
  -3   6  -9   88.89   10.50 
  -4  -6  -9  250.47   26.80 
   4  -6   9  289.17   28.10 
  -4   6   9  299.17   28.00 
  -4   6   9  301.17   28.20 
  -4  -6   9  308.87   26.00 
  -4   6  -9  288.57   27.30 
  -4  -6   9  246.68   26.70 
   4  -6  -9  273.27   28.30 
  -5  -6  -9   -4.50    3.10 
  -5   6   9   13.90    6.20 
   5  -6   9    9.40    4.80 
  -5  -6  -9   -4.30    3.60 
  -5   6   9    3.80    3.20 
  -5  -6   9    8.20    4.30 
  -5   6  -9    4.90    3.90 
   5  -6  -9    2.20    3.30 
  -5  -6   9    2.90    2.90 
  -6  -6  -9   60.49   13.80 
  -6  -6  -9   56.79   11.50 
  -6   6   9   42.80   11.40 
   6  -6   9   80.59   15.20 
   6  -6  -9   53.39   11.60 
  -6   6  -9   70.49   13.10 
  -6  -6   9   52.69   12.70 
  -6  -6   9   59.29    9.60 
   7  -6   9   70.59   15.90 
  -7  -6  -9   63.09   13.70 
  -7   6   9   75.19   15.10 
  -7  -6   9   66.49   14.80 
   7  -6  -9   43.30   12.00 
  -7   6  -9   75.79   14.80 
  -7  -6   9   83.49   11.90 
  -8  -6  -9   84.49   19.00 
  -8   6   9   91.89   18.10 
   8  -6   9   97.99   19.00 
  -8   6  -9  116.09   17.30 
  -8  -6   9   96.89   18.80 
   0   7   9 1326.87  103.29 
   0  -7  -9 1386.86  103.69 
   0   7   9 1360.56  103.19 
   0  -7   9 1318.77  102.49 
   0   7   9 1258.27  104.69 
   0  -7  -9 1328.77  104.89 
   0   7  -9 1290.17  101.29 
   0  -7   9 1111.89  101.69 
   0   7  -9 1302.27  102.89 
  -1   7   9 1431.76  113.09 
  -1  -7  -9 1437.36  115.19 
  -1   7   9 1378.26  113.59 
  -1   7   9 1346.47  114.59 
   1  -7   9 1507.25  112.99 
   1   7  -9 1436.06  112.79 
  -1  -7  -9 1513.25  113.79 
   1   7   9 1334.07  112.49 
  -1  -7   9 1619.34  113.49 
  -1  -7   9 1414.16  112.89 
   1  -7  -9 1335.07  114.09 
  -1   7  -9 1418.76  113.09 
  -1   7  -9 1364.06  112.09 
  -2   7   9  734.13   63.49 
  -2   7   9  740.43   62.99 
   2  -7   9  758.32   63.29 
  -2   7   9  748.43   64.29 
  -2  -7  -9  717.33   64.59 
  -2  -7  -9  842.12   63.79 
   2  -7   9  767.02   63.09 
   2  -7  -9  746.83   63.79 
  -2   7  -9  692.33   62.39 
  -2  -7   9  881.11   63.29 
  -2   7  -9  771.82   62.89 
  -2  -7   9  803.52   63.19 
   2   7   9  683.93   61.89 
  -2  -7   9  831.72   60.59 
  -3  -7  -9  921.51   78.19 
   3  -7   9  942.81   76.99 
   3   7  -9  863.91   75.09 
  -3   7   9  939.11   76.39 
   3  -7   9  968.70   76.79 
  -3   7   9  912.11   76.89 
   3  -7  -9  870.41   76.69 
  -3  -7   9 1042.80   76.29 
  -3  -7   9  962.50   78.59 
   3   7   9  830.12   74.79 
  -3   7  -9  927.31   75.69 
   4  -7   9  130.59   15.70 
  -4  -7  -9  117.79   14.30 
  -4   7   9  130.19   15.50 
  -4   7   9  137.49   15.60 
  -4   7  -9  120.29   14.10 
  -4  -7   9  130.29   13.20 
   4  -7  -9  106.19   14.70 
  -4  -7   9   95.79   13.80 
   5  -7   9  118.39   16.20 
  -5   7   9  123.39   15.20 
  -5  -7  -9  101.69   14.70 
  -5  -7  -9  110.49   15.60 
  -5   7   9  114.09   16.20 
  -5   7  -9  149.29   16.20 
  -5  -7   9  110.89   15.00 
   5  -7  -9  130.99   16.10 
  -5  -7   9  100.99   13.70 
  -6  -7  -9   79.59   16.90 
  -6   7   9   96.39   17.60 
  -6  -7  -9  104.49   17.20 
   6  -7   9   68.79   14.00 
  -6   7   9   88.79   13.30 
  -6   7  -9  108.09   14.90 
  -6  -7   9   67.39   14.10 
  -6  -7   9   86.09   12.60 
   6  -7  -9   98.89   14.90 
  -7  -7  -9   -4.50    5.20 
   7  -7   9   -7.40    4.10 
  -7   7   9    9.20    5.90 
  -7  -7   9    6.70    6.50 
  -7   7  -9    3.70    5.30 
   7  -7  -9    4.30    4.70 
  -7  -7   9    2.40    4.50 
   0   8   9  433.66   35.70 
   0   8   9  407.76   37.30 
   0   8  -9  423.76   35.30 
   0  -8  -9  453.05   36.20 
   0  -8   9  367.26   34.40 
   0   8  -9  397.06   34.10 
   0  -8   9  436.86   35.00 
   0  -8  -9  436.16   37.80 
   0   8   9  425.36   35.50 
   1  -8   9   98.99   11.00 
   1  -8   9  110.99   11.20 
  -1  -8  -9   89.39   12.70 
  -1   8   9   93.49   12.60 
  -1   8   9  113.39   12.00 
   1   8  -9  114.19   11.10 
  -1  -8  -9  107.69   11.80 
  -1   8   9   95.19   10.90 
  -1  -8   9   98.69   10.70 
  -1  -8   9   91.69    9.40 
  -1   8  -9  109.69   10.70 
  -1  -8   9   96.29   10.80 
   1   8   9  102.09   10.60 
  -1   8  -9  114.59   11.40 
   1  -8  -9  113.89   12.90 
  -2  -8  -9  199.98   20.40 
  -2   8   9  181.48   19.30 
  -2   8   9  174.98   18.20 
  -2   8   9  183.68   17.70 
   2  -8   9  163.38   18.50 
  -2  -8  -9  205.68   18.40 
   2  -8   9  181.88   18.20 
   2   8   9  178.98   16.80 
  -2  -8   9  191.38   17.70 
  -2  -8   9  157.48   15.30 
  -2  -8   9  148.69   16.60 
  -2   8  -9  179.98   17.50 
   2  -8  -9  183.28   18.70 
   3  -8   9  163.78   17.40 
  -3   8   9  159.18   16.90 
  -3  -8  -9  139.39   16.40 
  -3   8   9  150.48   17.40 
   3  -8   9  134.99   18.20 
  -3  -8   9  134.09   14.20 
  -3  -8   9  175.28   15.10 
   3   8   9  160.38   15.80 
   3  -8  -9  166.78   17.90 
  -3   8  -9  160.18   16.50 
  -3  -8   9  137.79   15.90 
  -4   8   9  103.49   13.80 
   4  -8   9  113.89   14.50 
  -4   8   9  100.19   13.70 
  -4  -8  -9   90.59   12.40 
  -4   8  -9  118.99   13.50 
  -4  -8   9  117.59   12.00 
   4  -8  -9  101.39   14.00 
  -4  -8   9   75.19   12.10 
  -5  -8  -9   54.09   10.70 
  -5  -8  -9   75.59   14.30 
  -5   8   9   59.49   11.70 
  -5   8   9   66.39   12.20 
   5  -8   9   76.49   13.50 
   5  -8  -9   36.20    9.40 
  -5  -8   9   63.09    9.30 
  -5   8  -9   76.59   12.60 
  -5  -8   9   58.89   11.10 
  -6  -8  -9   92.99   22.30 
  -6  -8  -9   74.09   14.60 
   6  -8   9  116.29   16.70 
  -6   8   9  137.19   17.30 
  -6   8   9  123.89   15.40 
  -6  -8   9   75.59   16.00 
  -6  -8   9   98.69   14.20 
  -6   8  -9  113.29   15.20 
   6  -8  -9   96.49   15.30 
  -7  -8  -9   10.60    6.90 
   7  -8   9    1.30    5.20 
  -7   8   9   39.90   10.60 
   7  -8  -9   17.70    6.60 
  -7   8  -9    2.90    5.80 
  -7  -8   9   -2.20    4.50 
  -7  -8   9    0.40    7.20 
   0  -9   9    1.50    1.60 
   0   9   9   -0.20    2.30 
   0  -9  -9    0.80    2.50 
   0   9   9   -3.00    1.80 
   0  -9  -9    1.40    2.50 
   0  -9   9   -0.60    1.60 
   0   9  -9   -1.60    1.60 
   0   9   9    3.80    2.40 
  -1   9   9  175.08   15.70 
  -1   9   9  166.38   17.70 
   1  -9   9  174.08   15.60 
   1   9  -9  163.98   15.00 
  -1  -9  -9  168.28   18.30 
  -1   9   9  163.48   16.20 
   1  -9   9  129.69   15.20 
  -1  -9  -9  122.79   15.10 
   1   9   9  148.19   14.70 
  -1  -9   9  170.08   15.00 
  -1  -9   9  199.08   15.80 
  -1  -9   9  127.89   13.90 
  -1   9  -9  153.88   15.40 
   1  -9  -9  165.78   17.50 
  -2  -9  -9  206.28   21.20 
  -2   9   9  201.78   18.80 
  -2   9   9  208.48   20.80 
   2  -9   9  176.48   20.00 
   2  -9   9  144.79   18.20 
  -2  -9  -9  150.78   17.80 
  -2   9   9  178.78   18.70 
  -2  -9   9  169.78   17.40 
  -2  -9   9  224.28   18.70 
  -2   9  -9  195.28   18.20 
   2   9   9  177.88   17.40 
   2  -9  -9  202.38   20.10 
  -2  -9   9  199.48   16.70 
   3  -9   9   55.69   10.10 
  -3   9   9   36.40    8.20
[truncated: 370,375 more chars]
